# Supplementary material for: Starvation-induced proteasome assemblies in the nucleus link amino acid supply to apoptosis
Source: Nat Commun. 2021 Nov 30;12:6984. doi: 10.1038/s41467-021-27306-4 (PMC8633328; doi:10.1038/s41467-021-27306-4)
Supplement: Supplementary file 17 — Source data [file 41467_2021_27306_MOESM17_ESM.xlsx]

## Sheet: Figure 2
Figure 2c
PSMB4
NT	PSMB5	PSMB6	PSMB7	PSMD4	PSMD7	PSMD11	PSMD14
79.8	4.96	3.57	4.82	8.37	20.4	2.76	2.17
77.4	24.9	9.59	17.4	20.3	9.88	6.55	52.2
79	4.86	2.02	11.4	2.44	3.26	3.17	2.76
	0.0091	0.0004	0.0021	0.0052	0.0047	7.03535e-06	0.069	p-value<0,05
PSMD4
NT	PSMB5	PSMB6	PSMB7	PSMD4	PSMD7	PSMD11	PSMD14
81.8182	34.5679	5.6391	24.3636	3.7037	9.58084	2.72727	8.86525
72.8571	28.3186	12.931	15.3409	4.72441	7.35294	1.6	11.0204
75.0678	10.177	1.30719	10.7438	13.0233	20.2797	8.90052	9.77778
	0.0113044	0.000120243	0.000510152	6.83013e-05	0.000393348	4.1856e-05	0.00100573	p-value<0,05
PSMD7
NT	PSMB5	PSMB6	PSMB7	PSMD4	PSMD7	PSMD11	PSMD14
41.7	3.42	2.97	3.38	1.19	4.05	1.05	0.79
53.8	41.1	3.24	2.97	6.82	4.39	2.1	3.91
80.5	2.82	1.57	13.5	4.73	7.59	3.76	4.64
	0.0666	0.0391	0.0361	0.0392	0.0421	0.0384	0.0388	p-value<0,05
Figure 2e
NT	PSMB5	PSMB7	PSMD4	PSMD7
49.8233	1.9802	4.91803	3.19635	0.904977
50.4808	0.921659	0.454545	1.8018	2.34742
50.8696	0.8	0.881057	0.458716	0.465116
	5.60737e-08	4.90171e-06	5.54351e-07	1.78037e-07	p-value<0,05
Figure 2f
	PSMD4			p-value<0,05	PSMB4			p-value<0,05
NT	62.6556	63.1579	61.8605		55.8036	93.4783	90.991
#61	61.6438	54.2857	53.0516	0.012	59.633	87.8378	80.4167	0.7958
#63	50.9709	46.7337	51.9313	0.1433	50.4587	91.3242	57.2165	0.4769
Figure 2a																Figure 2d
	PSMD11	PSMB1			PSMB7	PSMD4			PSMD11	PSMB2			PSMD11	PSMB1			PSMD7	PSME3
0	9.3333	19.3333		0	15.2778	8.5556		0	22.6296	9.0741		0	5.5185	6.8148		0	11.3704	12.7778
1	10.0821	20.5336		1	16.3556	9.7685		1	23.354	8.9888		1	4.7907	6.9328		1	11.6645	15.9061
2	10.426	20.2343		2	16.7111	14.513		2	21.9342	9.2301		2	4.9739	7.3549		2	13.8923	20.7778
3	11.1181	20.1165		3	18.6167	19.3815		3	19.574	8.6792		3	5.7588	9.1761		3	13.0933	26.8009
4	11.5804	17.8172		4	17.6342	19.0093		4	18.2433	8.6621		4	6.5511	10.4958		4	14.6667	30.8667
5	10.4924	18.2204		5	16.93	16.1523		5	18.1507	9.5611		5	8.4168	10.2544		5	15.1012	36.3333
6	9.292	19.3406		6	17.6944	14.1426		6	17.8478	9.0466		6	8.5547	11.7291		6	18.5851	45.248
7	9.9221	20.1066		7	18.036	14.2261		7	19.3284	9.244		7	10.2794	15.6041		7	20.0467	47.2889
8	10.2018	20.1029		8	17.4002	14.22		8	18.0299	9.8643		8	11.7638	13.2072		8	25.4474	53.885
9	10.8408	21.9181		9	19.4444	14.3278		9	21.1797	11.4082		9	11.594	14.2363		9	23.2404	50.5476
10	11.3023	25.0806		10	23.0062	13.5278		10	21.5239	13.5854		10	13.9828	16.5045		10	21.0716	50
11	13.0875	34.705		11	23.5772	12.9928		11	20.6727	13.7884		11	15.5025	16.9135		11	19.4223	52.0646
12	20.4149	46.3793		12	21.4093	12.6222		12	22.861	14.6432		12	16.547	18.4112		12	18.84	50.5476
13	27.8664	42.4783		13	19.9726	11.9957		13	27.3328	16.3863		13	22.4751	20.308		13	20.0138	50
14	29.509	32.6146		14	20.9181	11.5432		14	38.7254	20.0893		14	36.3461	25.4025		14	22.2295	51.2201
15	23.0639	23.6135		15	21.7685	10.6852		15	61.0041	26.532		15	58.5995	38.2698		15	23.2	56.6667
16	13.4451	20.7245		16	22.7601	10.4868		16	84.7372	37.0908		16	71.3566	47.8613		16	24.9512	62.8889
17	14.2981	21.3009		17	21.1422	10.5239		17	84.7574	51.7331		17	72.6728	49.4298		17	31.9396	69.6628
18	16.2593	21.153		18	19.5	10.6667		18	80.3958	56.3689		18	71.1188	47.628		18	47.9257	77.6
19	15.9794	21.5736		19	20.3204	10.6539		19	52.386	43.0979		19	54.1991	40.8126		19	71.0709	82.3778
20	11.3388	22.978		20	22.6235	11.0226		20	35.9711	32.6557		20	27.0194	29.1978		20	85	85
21	10.8609	22.3384		21	23.9833	11.5333		21	29.8527	24.2487		21	23.0587	25.2072		21	85	81.5796
22	11.25	23.4267		22	23.293	12.7152		22	28.7577	19.2844		22	20.4369	20.8233		22	77.7628	75.0379
23	11.9821	24.5742		23	22.8222	13.5658		23	27.4044	17.3074		23	23.4013	19.9146		23	61.4599	67.3111
24	14.1112	24.0637		24	25.9389	16.4111		24	25.5607	15.514		24	23.1632	19.7772		24	36.9796	60.7653
25	16.5937	26.329		25	27.607	20.4979		25	25.2597	13.0716		25	18.438	21.7547		25	29.4198	55
26	12.0716	26.3151		26	31.6591	26.9103		26	26.8812	13.4267		26	17.6681	21.6634		26	24.7502	53.1357
27	13.9838	25.5652		27	37.1333	36.3333		27	28.7744	12.364		27	17.3506	19.9047		27	22.5198	50.0667
28	14.8144	24.3515		28	43.6161	52.1959		28	25.7225	11.7101		28	15.9983	19.4427		28	22.8552	51.1713
29	14.1013	26.0324		29	51.4309	72.6971		29	26.0129	13.3505		29	14.4494	19.2636		29	21.3037	50
30	14.4862	30.8636		30	51.1019	77.6759		30	26.7598	13.3506		30	14.3497	19.1351		30	22.0385	49.9111
31	18.2142	36.8011		31	42.7146	67.4632		31	25.1976	13.4992		31	14.6472	21.7041		31	23.8133	50
32	25.4927	48.9169		32	34.9296	44.8718		32	20.7466	13.7391		32	14.1055	20.2311		32	22.0602	50.1161
33	34.0425	59.24		33	28.85	27.6481		33	19.0855	13.3836		33	14.2055	22.4688		33	22.6206	53.552
34	51.6024	65.0043		34	27.2224	19.7		34	20.2289	13.2729		34	17.3237	20.9064		34	27.5158	50.1766
35	51.4621	53.7676		35	26.785	16.6461		35	19.9426	12.9072		35	24.0498	20.8904		35	27.6667	51.5407
36	39.6857	39.6093		36	25.3611	15.0333		36	19.1491	13.1577		36	40.7079	22.3883		36	31.9666	55.4276
37	25.2961	30.1169		37	24.9819	14.1119		37	18.3788	12.6935		37	56.6814	33.8911		37	34.2688	59.7914
38	14.3072	26.1263		38	24.4084	13.451		38	19.1849	13.8561		38	58.2808	43.537		38	39.1149	68.2661
39	12.988	25.2016		39	27.1907	12.0944		39	19.0175	13.3091		39	45.7396	41.3318		39	51.9633	77.1662
40	11.8981	25.7603		40	29.787	11.6667		40	18.8447	12.761		40	29.5899	32.6791		40	72.3151	84.2296
41	13.0973	25.8114		41	27.594	11.5035		41	19.2527	15.1863		41	20.2963	24.9259		41	84.9486	85
42	14.7345	28.8853		42	27.5426	11.7278		42	21.0713	16.2759		42	17.4637	24.2954		42	85	85
43	17.8993	41.806		43	30.0117	12.1179		43	27.3848	19.2783		43	18.9518	21.2462		43	85	77.531
44	29.96	59.3067		44	28.8936	12.3409		44	39.2892	23.2783		44	22.4189	21.3223		44	76.6115	66.0776
45	47.1441	72.9058		45	28.1667	13.1667		45	46.5779	25.7212		45	26.5423	24.6805		45	57.5422	55.0222
46	66.4524	73.0227		46	29.873	14.2685		46	42.747	25.3724		46	35.432	30.14		46	39.33	49.6222
47	70.0184	62.3712		47	28.7897	15.894		47	31.0267	22.9459		47	54.6839	40.9933		47	31.8961	44.6527
48	51.9424	41.885		48	28.4796	17.2333		48	23.8684	18.6771		48	73.4856	47.2814		48	28.0264	37.9333
49	27.1677	28.8566		49	28.7944	20.1444		49	20.6459	15.6997		49	81.5345	47.3394		49	24.7613	33.1333
50	18.8423	22.593		50	27.8663	22.716		50	20.5083	14.0763		50	71.6436	44.5461		50	24	29.0741
51	14.7435	21.1431		51	31.137	26.5704		51	23.4496	14.6623		51	50.288	40.0646		51	22.4316	25.5653
52	12.7618	21.778		52	40.3033	30.8652		52	22.7759	13.2675		52	28.2801	32.0392		52	17.9111	25
53	12.2927	21.778		53	53.7041	39.8926		53	21.7387	14.3697		53	19.3855	26.5887		53	16.4145	25
54	12.4953	21.1056		54	67.7167	56.2222		54	20.5704	13.9466		54	17.66	23.8383		54	15.813	24.3991
55	15.0625	21.9375		55	76.0257	80.7469		55	20.4034	14.4115		55	19.7638	20.8076		55	14.4059	20.1111
56	14.7052	21.2303		56	66.1282	79.2642		56	21.53	15.0844		56	21.4852	19.5782		56	12.6667	20
57	14.3747	20.0704		57	57.7056	71.05		57	28.0711	19.2973		57	16.7304	15.9178		57	12.6667	20.1458
58	13.7671	21.1219		58	48.1593	49.2837		58	43.9113	25.797		58	15.1765	16.7348		58	12.6667	24.1114
59	13.0151	22.9009		59	36.5848	32.1689		59	65.1122	31.8979		59	13.413	15.7897		59	12.6667	20.6803
60	13.2534	22.0689		60	28.037	24.4537		60	79.4674	38.1932		60	13.8819	15.9094		60	12.6667	19.2
61	13.8053	21.9954		61	25.5218	20.5638		61	76.2963	41.8214		61	13.3045	15.4399		61	13.4197	20.1967
62	12.6972	21.6489		62	23.6971	20.3761		62	59.257	36.0164		62	13.3409	15.1377		62	12.899	20
63	13.6132	21.8843		63	21.7611	20.4778		63	38.4072	28.0535		63	14.2504	14.9135		63	12.3233	20
64	12.5704	22.4084		64	21.785	18.3418		64	28.0385	22.1698		64	16.476	14.9321		64	11.7704	20
65	12.1364	22.5212		65	23.7037	16.7397		65	23.713	19.1198		65	18.8829	15.0349		65	12.3012	21.3037
66	12.2	21.7167		66	23.2611	15.0167		66	22.5627	15.7574		66	16.2269	12.7066		66	11.5799	23.0969
67	13.057	22.1843		67	23.4946	15.6547		67	21.1321	13.7459		67	12.5475	15.8498		67	12.1629	24.3221
68	12.529	22.7568		68	25.9259	19.2323		68	19.6679	12.8827		68	12.0449	13.7325		68	12.98	22.9283
69	13.9871	24.5275		69	32.5167	25.4704		69	21.494	12.0627		69	12.9289	13.181		69	11.7952	20.0853
70	15.1784	22.8106		70	40.964	37.6317		70	20.2737	12.4892		70	12.8909	14.1595		70	12.079	20
71	16.6073	23.4787		71	52.7035	57.1932		71	20.0631	14.4875		71	12.5241	14.1587		71	12.6667	20
72	20.2185	25.691		72	52.85	70.0167		72	19.639	12.9556		72	11.7243	15.9416		72	13.4041	18.1564
73	26.3517	31.979		73	41.0436	60.7004		73	19.268	12.8197		73	10.8318	16.2633		73	13.7253	17.3535
74	48.5829	47.8169		74	26.5667	43.0646		74	18.876	13.9293		74	11.5333	15.9036		74	12.6667	20
75	57.4554	62.6203		75	20.1296	26.1944		75	20.3525	13.9814		75	11.7103	14.5656		75	12.4815	20
76	55.15	67.5306		76	15.8142	18.1665		76	20.3413	13.838		76	11.3631	14.8188
77	57.2175	64.6317		77	16.499	14.7008		77	20.2832	13.0408		77	11.1603	14.0251
78	47.9677	48.7251		78	15.5833	12.9907		78	20.21	13.8417		78	10.5656	12.8231
79	30.4919	34.7306		79	15.2778	10.9883		79	19.5916	14.3342		79	12.1979	13.4346
80	19.0854	28.697		80	14.3889	10.6986		80	20.5241	13.4678		80	13.3226	12.3569
81	16.9303	26.1978		81	13.4222	10.5		81	19.6701	14.5578		81	11.5839	13.7989
82	15.341	25.0729		82	12.1835	9.7405		82	21.4606	14.7739		82	12.6296	14.4074
83	14.4788	24.7074		83	12.7119	7.0455		83	23.1337	17.8897		83	13.4268	13.9963
84	15.611	23.2792		84	12.1259	5.7167		84	30.9965	22.6679		84	14.9926	13.5667
85	20.949	22.7132		85	11.9671	5.0473		85	46.7347	29.8144		85	14.5118	12.7347
86	26.3477	21.6409		86	11.3969	4.2918		86	67.2063	39.8315		86	13.7623	13.1
87	26.2523	20.5894		87	12.1963	3.6852		87	72.9446	46.6105		87	13.1576	13.3792
88	17.5333	21.32		88	15.7097	3.5932		88	73.6112	45.6514		88	14.3376	12.7883
89	15.343	21.3839		89	22.4171	3.634		89	55.9185	36.1006		89	14.2767	13.633
90	20.3871	21.5592		90	19.25	2.75		90	31.7629	26.5999		90	15.9393	14.6379
91	22.5311	21.9288		91	20.2097			91	23.2048	21.5754		91	15.2656	12.7951
92	20.9506	21.9905		92	17.004			92	19.801	20.4066		92	19.0976	12.1254
93	17.5885	22.0855		93	14.7605			93	19.2228	16.0759		93	21.0688	12.7804
94	19.6918	22.3278		94	14.3769			94	16.8174	14.3831		94	16.3219	12.9021
95	19.791	22.5837		95	13.8349			95	17.3325	12.8521		95	13.8676	11.1166
96	18.3697	21.7432		96	13.3868			96	17.1582	12.1399		96	14.6413	11.5624
97	15.3076	21.0381		97	13.2962			97	16.6703	11.9309		97	15.2436	10.0927
98	15.6582	21.7583		98	14.859			98	17.3066	12.3115		98	13.2104	11.5768
99	17.1917	20.8917		99	14.4151			99	18.5916	12.5059		99	13.5262	12.309
100	18.2342	19.7218		100	14.1861			100	16.8171	11.4346		100	14.0655	12.4745
101	19.1337	20.1847		101	14.1081			101	16.7778	11.3333		101	12.544	11.7518
102	16.9679	20.1321		102	13.1466							102	13.7632	10.5487
103	17.3457	19.1326		103	12.6705							103	14.0714	11.4002
104	11.634	19.469		104	11.9612							104	14.14	10.9794
105	13.7779	18.3184		105	11.4889							105	14.7465	11.4209
106	18.0253	18.8374		106	11.3704							106	12.204	12.8285
107	18.321	19.6141										107	11.448	12.8256
108	14.1869	18.9298										108	11.4075	12.0636
109	11.6816	20.2173										109	11.717	12.6084
110	9.75	19.6667										110	12.9497	14.5107
												111	11.8042	14.8218
												112	10.4486	12.872
												113	9.5617	9.8811
												114	9.5171	8.5653
												115	12.8814	7.553
												116	11.8051	6.2447
												117	6.9101	5.2436
												118	6.2344	5.2747
												119	4.8368	5.3137
												120	3.361	5.0845
												121	2.3986	5.2274
												122	1.9161	4.0869
												123	1.9259	3.2963

## Sheet: Figure 3
Figure 3e
	BTZ 50 nM			BTZ 500 nM			MG132 2 µM			MG132 20 µM				IR 2 Gy			IR 7.5 Gy				IR 20 Gy			UV 20 J/m2			UV 30 J/m2			HS 45 min			Hypoxia			H2O2100 µM			H2O21 mM			HBSS
0.5h	1.5	0.5	0	12.3	0	0	9	0	5.6	10.8	12.6	5.6	1.5	0	1.5	14.4	0	0	9.2	0	0	0	0	0	0	0	0	0	0	1.5	0	0				5.5	0	0	0	0	0	0	0	0
1h	2.7	0.5	1.5	10.7	2	18.8	5.5		10.4	1.9	3.3	6.7		0	2	0	0	0	0	0	0	0	0	0	0	0	0	0	0	1	0	0	0	0	0	0	0	0	0	0.5	0	1.2	0	0
4h	0	1	0	0	0	0	0	0	0	1.5	4.8	0		0	0	0	0	0	0	0	0	0	0	0	0	0	0	0	0	1.5	0	0	0	0	0	0	0	0	6.7	1.5	0	0	2.9	3.4		17.9
12h	0	0.5	0	0	0	1	0	0	1	5.2	3.4	0		0	0	0	0	0	0	0	0	0	0	0	0	0	0	0	0	0	0	0	0	0	0	0	0	1.5	0	0	0	82.6	26.8	34	90	84.5
Figure 3b				Figure 3d
distance	PSMB4-GFP	DAPI		distance	PSMD4	RPL29-FuRed	distance	RPL15	PSMD4	distance	PSMD7	RPL29
0	13.0278	0		0	11.765	3.2675	0	73.11	14.91	0	25.1	14.05
1	12.7003	0		1	11.9548	3.13693	1	71.7095	13.7027	1	25.2166	14.8862
2	13.0857	0.121		2	12.7252	3.26174	2	74.9017	13.0717	2	26.9916	13.5236
3	13.6682	0.729		3	11.8372	3.07027	3	72.7938	10.5687	3	28.4611	11.5273
4	11.8745	0.844		4	11.6318	2.99035	4	70.5811	9.54804	4	26.9853	9.96528
5	10.6181	0.61		5	12.2442	2.77397	5	69.5177	8.5603	5	27.0576	9.71779
6	13.0287	3.469		6	12.2611	2.76415	6	71.7761	8.87884	6	26.2468	9.62725
7	13.8445	5.872		7	12.8984	2.75745	7	73.6821	9.36345	7	26.5026	9.62149
8	12.7361	12.473		8	12.869	2.60545	8	78.9251	8.65387	8	28.3196	9.49506
9	14.5523	22.772		9	13.4963	2.5364	9	82.2432	8.42437	9	27.5157	10.3855
10	15.8112	40.032		10	13.6576	2.57051	10	81.0267	8.28371	10	27.3182	11.2896
11	14.6438	39.903		11	14.0642	2.36276	11	78.5256	8.32889	11	28.2821	12.3223
12	13.8249	40.872		12	14.5461	2.35942	12	69.1299	8.36594	12	29.9214	12.0695
13	15.8196	36.445		13	15.3791	2.35762	13	67.1233	8.37122	13	35.1178	12.1906
14	14.6482	37.35		14	15.275	2.20118	14	68.0923	8.10329	14	38.9301	11.0721
15	16.5373	29.073		15	16.1618	2.10179	15	68.937	8.8393	15	45.3278	10.3316
16	18.0569	31.717		16	17.0641	2.06532	16	73.6226	8.84955	16	59.1564	10.4593
17	18.7016	33.069		17	18.0909	2.08213	17	75.1614	8.89194	17	67.3859	11.636
18	20.262	27.927		18	19.0861	2.21465	18	74.7481	8.9482	18	72.4884	11.2753
19	30.0738	20.328		19	18.7541	2.137	19	72.0863	9.07933	19	76.1502	11.1762
20	40.3723	21.103		20	19.7919	2.01783	20	68.3328	9.523	20	75.4323	11.5257
21	50.6417	18.498		21	20.7851	1.97185	21	64.185	9.73058	21	68.5709	12.7225
22	66.5629	16.019		22	21.7074	2.08447	22	61.1025	9.87141	22	48.9028	11.631
23	75.5235	14.505		23	23.7763	2.08014	23	60.341	10.1201	23	39.9804	9.85418
24	76.641	17.179		24	25.6697	2.01709	24	61.438	10.1811	24	37.6595	8.7036
25	74.6214	21.685		25	28.6342	1.94359	25	60.9122	10.114	25	35.3946	8.30355
26	68.3576	21.781		26	32.0451	2.00599	26	59.4259	10.749	26	30.8661	8.22169
27	54.8192	28.472		27	40.6535	1.93719	27	57.2266	10.9049	27	28.6961	8.1147
28	40.8914	36.321		28	52.1356	2.07126	28	54.4179	11.7267	28	27.6005	8.22842
29	28.5707	33.544		29	61.2652	1.91072	29	53.9706	12.5129	29	28.7875	8.73056
30	22.2956	36.042		30	69.4394	1.91997	30	54.2955	13.0393	30	29.547	9.4059
31	22.3118	35.46		31	77.358	2.174	31	53.6611	14.1485	31	29.103	10.5005
32	18.4534	27.954		32	82.9329	1.89029	32	53.5599	15.6372	32	29.8758	10.2498
33	21.0021	25.473		33	83.7112	1.98226	33	53.7745	17.3951	33	28.272	9.52555
34	20.908	27.157		34	78.9702	1.94783	34	53.4237	19.1869	34	28.1739	9.21632
35	24.3471	21.228		35	77.4334	1.76688	35	53.6014	21.1839	35	27.9781	9.16849
36	21.6849	24.666		36	79.0255	1.89437	36	53.4947	23.7577	36	25.752	9.15964
37	23.9742	20.108		37	76.9215	1.88547	37	53.2805	27.2906	37	28.0098	9.70761
38	24.0929	25.312		38	72.7809	1.907	38	53.1831	32.9173	38	29.4426	9.48322
39	25.391	23.272		39	64.6968	1.83594	39	53.9768	40.8294	39	29.7543	8.87764
40	26.2905	29.811		40	58.1663	1.86223	40	53.6658	58.0167	40	27.935	9.32253
41	24.7637	40.061		41	52.9122	1.91288	41	52.6057	94.1244	41	26.8477	9.34575
42	20.4776	47.919		42	52.1203	1.95996	42	52.4606	137.902	42	26.3181	9.01157
43	20.1337	56.421		43	50.0249	1.94417	43	51.4595	166.788	43	25.6	8.6575
44	19.9445	55.657		44	48.8156	1.87673	44	51.1199	180.641	44	25.0058	8.6341
45	20.0075	45.636		45	51.282	1.76304	45	51.6344	186.333	45	26.6706	8.56158
46	17.4045	43.288		46	49.2013	1.93418	46	51.6101	179.304	46	26.9332	8.52366
47	20.8312	44.473		47	44.4901	1.9339	47	51.0203	159.109	47	25.577	8.78085
48	22.9375	43.182		48	37.5532	2.00842	48	50.7897	122.633	48	24.625	9.18347
49	21.4309	34.55		49	33.5531	1.87386	49	50.7492	80.0964	49	24.5185	9.5027
50	22.5662	28.605		50	31.4657	1.85037	50	50.3858	46.8286	50	25.1407	8.68782
51	22.2937	33.815		51	29.3666	1.86257	51	49.7586	29.0432	51	26.7295	8.49517
52	22.629	30.797		52	27.2353	1.91648	52	50.5626	23.4953	52	26.8549	8.19887
53	22.9965	36.843		53	25.6563	1.9898	53	49.9051	20.9523	53	26.2083	7.98617
54	22.0311	33.298		54	24.7812	1.94521	54	51.2384	18.6619	54	25.7446	7.91227
55	19.8738	40.083		55	24.2434	1.79095	55	52.9466	17.2745	55	27.0262	7.93481
56	25.052	43.478		56	22.7811	1.89713	56	52.4302	16.0833	56	26.8921	8.13365
57	20.4235	55.856		57	22.0156	1.87289	57	50.7733	14.9263	57	27.544	8.71088
58	17.0083	81.479		58	20.9134	1.85014	58	51.8264	15.0931	58	26.8785	9.28808
59	17.2191	79.401		59	19.6539	1.92805	59	55.5901	15.3551	59	26.3915	9.89396
60	15.4969	69.858		60	19.3272	1.93794	60	57.4843	14.6788	60	24.76	9.50909
61	15.7296	57.943		61	19.5515	1.91802	61	56.7983	13.2109	61	24.3401	9.17854
62	16.8247	37.991		62	19.487	1.8925	62	56.7146	13.1716	62	26.6471	9.06509
63	18.1929	35.925		63	19.0622	1.9404	63	60.5103	13.8472	63	28.04	8.64056
64	20.3677	39.821		64	18.5551	1.96355	64	60.8521	14.5752	64	28.7542	8.81081
65	22.301	47.886		65	17.9885	1.8846	65	60.3578	15.5458	65	29.7988	8.84753
66	20.4604	52.205		66	17.9751	1.87476	66	59.8443	13.9255	66	30.407	8.47908
67	18.0965	52.487		67	18.2634	1.83088	67	60.7798	13.0472	67	31.2385	8.76476
68	16.7217	60.915		68	18.8396	1.88132	68	61.175	13.0967	68	28.5718	9.00605
69	16.6322	55.382		69	19.833	1.99773	69	60.4309	13.0872	69	26.5467	10.0459
70	19.6752	49.767		70	19.9801	1.98465	70	59.6758	13.2035	70	26.8001	10.0391
71	23.1322	51.877		71	20.1362	2.03219	71	63.8756	13.461	71	28.4654	9.08343
72	22.4379	46.429		72	20.87	1.96081	72	63.5478	15.2079	72	29.1183	8.5617
73	21.1984	47.689		73	20.5922	2.01772	73	61.5485	14.4483	73	29.4709	8.691
74	24.7844	55.13		74	19.9517	2.07884	74	61.5785	14.8889	74	31.6828	8.22622
75	27.0412	46.275		75	19.4238	1.94275	75	60.1526	14.9409	75	32.5264	8.22307
76	24.8904	46.236		76	19.9583	1.91653	76	56.5724	15.8652	76	32.3015	8.32169
77	22.0268	52.772		77	21.4009	1.85044	77	56.444	16.764	77	32.5211	8.18156
78	20.7582	67.973		78	22.6436	2.02773	78	57.4264	17.9749	78	35.0104	8.11019
79	18.3216	70.98		79	23.4147	2.03598	79	57.862	16.1845	79	40.4504	8.69144
80	18.6632	71.499		80	23.3854	1.99389	80	58.3299	15.4762	80	49.9341	8.67814
81	16.913	60.968		81	24.5483	1.96884	81	55.9233	16.9541	81	64.4377	10.33
82	15.9528	58.539		82	26.2699	1.90485	82	54.8262	16.9449	82	77.8477	10.5038
83	17.2264	61.319		83	27.6519	1.97232	83	56.254	17.4231	83	84.718	9.82153
84	20.352	62.46		84	28.2154	1.96131	84	58.005	18.0384	84	84.9426	9.54625
85	23.4744	62.303		85	29.4814	1.98004	85	60.1802	19.5674	85	77.93	9.74331
86	25.5738	59.616		86	33.4156	1.98432	86	63.5964	22.2095	86	63.885	9.48
87	27.4657	59.003		87	42.6404	1.96064	87	60.894	24.8463	87	47.2894	9.28079
88	33.35	54.818		88	55.704	1.89092	88	59.2821	27.7476	88	40.5264	8.73986
89	45.3963	48.975		89	71.326	1.98508	89	59.2446	34.4556	89	38.2878	8.73336
90	65.187	43.054		90	79.8174	1.93114	90	60.6883	43.2998	90	36.5565	8.63406
91	84.2628	39.719		91	84.7469	1.9573	91	58.8608	65.3828	91	34.5156	8.62671
92	85	36.232		92	89.9187	1.95084	92	59.8318	104.626	92	35.7868	8.73402
93	85	41.453		93	94.698	1.854	93	59.7091	148.536	93	34.6259	8.51307
94	85	40.007		94	95.7512	1.93099	94	59.5859	177.375	94	30.923	8.2668
95	84.823	56.931		95	95.6591	1.92472	95	58.8954	185.654	95	29.6847	8.61482
96	78.3461	52.036		96	96.935	1.91762	96	58.5922	177.32	96	28.6441	9.22133
97	65.4411	62.029		97	95.0393	1.85707	97	61.8522	146.89	97	28.4428	9.44428
98	41.684	63.334		98	87.0008	2.00256	98	62.3189	101.979	98	28.342	8.80509
99	26.099	81.347		99	71.9071	2.0525	99	67.2138	68.2687	99	29.5705	9.5622
100	20.291	105.738		100	56.3351	2.0585	100	68.4523	49.2482	100	32.3601	9.09895
101	18.0086	125.618		101	47.7969	2.13601	101	61.5466	36.6949	101	34.5207	9.12371
102	13.7818	131.84		102	47.1153	2.05202	102	57.7154	27.2068	102	33.0142	9.90172
103	13.3689	131.127		103	47.4928	2.04224	103	57.2348	21.6273	103	30.459	10.935
104	14.5543	136.743		104	41.892	2.0157	104	58.1704	18.2289	104	29.2794	10.2133
105	15.4871	130.888		105	33.8154	2.02657	105	61.0506	16.3463	105	28.564	9.57568
106	12.6255	136.665		106	27.4616	1.98608	106	65.2453	14.7447	106	28.3127	9.71014
107	12.4435	138.814		107	24.2907	2.00559	107	65.4476	14.0987	107	27.9006	10.3405
108	12.8589	140.088		108	22.4462	1.95499	108	64.7373	13.4875	108	28.1129	10.1056
109	12.3822	138.613		109	21.0528	2.10827	109	65.4453	12.7467	109	27.6538	9.81967
110	16.8598	117.748		110	20.2082	2.1307	110	64.9562	12.0345	110	27.7667	9.73413
111	21.5811	101.355		111	18.8481	2.03428	111	64.6309	11.2218	111	27.741	10.0178
112	22.7031	96.847		112	18.2459	2.11213	112	65.3696	10.7482	112	27.893	10.3206
113	20.2104	81.534		113	17.6612	2.166	113	65.9404	10.8302	113	28.1127	10.653
114	24.4817	72.166		114	16.015	2.10671	114	65.868	10.5997	114	29.6467	10.7031
115	26.6823	64.045		115	15.4418	2.42077	115	66.3107	10.1537	115	30.2175	10.5764
116	26.422	51.225		116	15.1267	2.33886	116	67.7395	9.65137	116	30.1169	11.1036
117	29.7412	35.272		117	14.5537	2.19923	117	69.1349	9.18958	117	29.8837	10.8793
118	35.8364	25.858		118	14.7906	2.27762	118	71.2373	9.18294	118	30.2543	10.5916
119	33.2979	22.334		119	14.9592	2.3239	119	73.116	8.97136	119	30.4528	10.7749
120	34.4607	27.834		120	15.3912	2.25062	120	74.7314	8.59725	120	30.9178	11.4083
121	31.0554	31.562		121	15.0451	2.3527	121	79.1497	8.33511	121	32.1638	12.1925
122	28.3893	33.116		122	14.1946	2.3991	122	83.2288	8.14943	122	32.7348	12.5704
123	24.924	42.831		123	13.9253	2.38393	123	79.3067	8.68453	123	35.0135	12.2583
124	22.0086	49.544		124	13.303	2.428	124	72.1321	9.36136	124	35.8334	12.5576
125	21.4527	56.065		125	13.3078	2.47159	125	68.0369	9.93087	125	35.8886	12.7369
126	20.6922	68.017		126	13.5449	2.60827	126	66.8585	9.7846	126	35.335	12.4425
127	19.0448	74.441		127	13.3385	2.56669	127	66.3646	8.66406	127	36.2845	12.012
128	17.139	97.397		128	13.1366	2.66607	128	66.7253	7.75835	128	38.058	12.5783
129	15.1298	131.558		129	13.3721	3.04142	129	67.9234	7.81058	129	37.555	12.5175
130	13.1437	146.141		130	13.3639	2.89374	130	70.7862	7.54191
131	13.0514	151.906		131	13.3674	2.73807	131	74.5508	7.36321
132	13.8663	154.84		132	12.8117	2.73102	132	76.0408	7.38016
133	15.4663	147.831		133	12.5475	2.81411	133	74.6312	7.27889
134	11.896	147.973		134	12.8801	2.74485	134	68.9266	7.19165
135	12.9398	142.126		135	12.8508	2.73649	135	68.2235	7.43805
136	13.3037	132.349		136	12.7229	2.96949	136	71.803	7.09827
137	14.3334	111.624		137	12.7021	2.89191	137	73.3921	7.4662
138	16.0554	110.773		138	12.7263	2.73741	138	72.0458	7.50226
139	12.8036	116.23		139	12.4327	2.84559	139	70.1293	7.20004
140	13.8414	89.869		140	12.6443	2.79552	140	70.4214	7.56114
141	12.226	81.162		141	12.5892	2.78672	141	72.3645	7.64669
142	12.7263	80.677		142	12.1898	2.85741	142	72.4325	8.69242
143	13.5906	70.308		143	12.4558	2.74909	143	73.0337	9.53243
144	14.9482	59.638		144	12.6072	3.00624	144	72.9078	8.81722
145	17.2389	52.452		145	12.9185	2.99473
146	21.526	44.677		146	12.8645	2.82216
147	33.4311	40.663		147	12.7548	2.87459
148	55.2796	32.701		148	12.9708	2.93755
149	75.1517	28.419		149	13.7786	2.8399
150	84.828	24.847		150	14.7696	2.91693
151	85	20.964		151	14.3196	3.07173
152	85	15.843		152	12.4995	2.99051
153	81.9571	18.778		153	12.1049	2.979
154	68.3868	25.407		154	12.089	2.90904
155	50.4195	28.334		155	12.95	2.96
156	35.2364	25.771
157	24.6464	25.427
158	21.2475	29.033
159	15.8594	28.31
160	16.5864	35.11
161	13.9105	23.592
162	12.9133	16.941
163	11.124	10.726
164	11.6219	5.581
165	9.0196	3.203
166	8.0765	1.273
167	7.6585	0.523
168	5.9858	0.503
169	6.2659	0
170	5.8265	0
171	4.5157	0
172	4.362	0.096
173	5.0583	0.023
174	7.9774	0
175	7.6917	0.194
176	5.8257	0.903
177	4.0185	0

## Sheet: Figure 4
Figure 4a																																																	Figure 4b
COS7						H1299						HDLF						MCF7						NIH-3T3						RAW264.4						C2C12						HUVEC							mESC
DMEM			HBSS			DMEM			HBSS			DMEM			HBSS			DMEM			HBSS			DMEM			HBSS			DMEM			HBSS			DMEM			HBSS			DMEM			HBSS				DMEM
distance	DAPI	PSMD4	distance	DAPI	PSMD4	distance	DAPI	PSMD4	distance	DAPI	PSMD4	distance	DAPI	PSMD4	distance	DAPI	PSMD4	distance	DAPI	PSMD4	distance	DAPI	PSMD4	distance	DAPI	PSMD7	distance	DAPI	PSMD7	distance	DAPI	PSMD7	distance	DAPI	PSMD7	distance	DAPI	PSMD7	distance	DAPI	PSMD7	distance	DAPI	PSMD4	distance	DAPI	PSMD4		distance
0	608.5	1088.33	0	1008.83	2019.67	0	751.5	706.75	0	1246.25	655.75	0	385	797	0	28.3333	11.25	0	694	911	0	1464.5	914	0	410	9885	0	404.75	5835	0	363	7570	0	2294.42	15768.4	0	537	7800	0	1521.75	2480.25	0	1277	3554	0	6.5	13.75		0
1	615.467	1069.29	1	1114.98	2046.8	1	811.559	716.018	1	1280.55	665.789	1	392.165	802.31	1	28.3625	11.6042	1	753.822	900.394	1	1509.02	919.333	1	451.199	9305.69	1	396.931	6066.05	1	352.554	8137.47	1	2434.22	15803.6	1	643.884	7861.07	1	1622.87	2594.12	1	1371.45	3281.5	1	8.424	13.2108		1
2	655.762	1071.74	2	1130.97	2099.17	2	884.198	728.199	2	1360.49	661.264	2	404.058	779.442	2	27.5637	11.6097	2	764.966	942.539	2	1632.22	951.888	2	443.622	9180.17	2	410.802	6387.37	2	374.61	8512.89	2	2417.2	15791.7	2	689.983	7998.8	2	1722.49	2583.93	2	1447.64	3356.68	2	10.634	12.888		2
3	701.617	1123.53	3	1187.06	2136.81	3	978.055	727.787	3	1472.4	662.94	3	441.584	772.435	3	27.8986	11.9149	3	833.868	915.803	3	1703.33	972.201	3	484.853	9267.58	3	409.145	6383.87	3	368.168	9301.76	3	2779.4	15717.6	3	763.305	8147.89	3	1865.4	2880.88	3	1498.07	3256.28	3	11.8	12.6698		3
4	713.821	1122.01	4	1229.22	2250.56	4	1049.15	722.247	4	1576.29	672.184	4	439.196	797.87	4	28.801	12.3793	4	839.503	948.519	4	1718.73	970.809	4	555.01	9512.79	4	427.459	6637.84	4	384.841	10033.5	4	3175.11	16482.5	4	788.227	8226	4	1975.41	3054.25	4	1613.9	3313.92	4	13.869	12.512		4
5	714.886	1130.66	5	1266.98	2278.62	5	1102.18	703.556	5	1784.11	667.419	5	469.773	807.563	5	29.8496	12.5016	5	903.424	982.959	5	1842.05	1027.19	5	545.245	9534.44	5	448.004	6994.94	5	371.688	10684.6	5	3570.91	17059.3	5	895.03	8158.72	5	2048.13	3302.21	5	1696.6	3291.91	5	14.708	13.9656		5
6	738	1167.29	6	1249.39	2538.62	6	1183	746.289	6	2107.26	691.772	6	482.651	801.42	6	33.9884	12.3026	6	950.385	998.407	6	1942.97	1140.48	6	642.455	9265.99	6	454.559	7257.8	6	404.087	11525.7	6	4364.61	17010.6	6	942.609	7868.51	6	2203.14	3752.64	6	1795.66	3211.44	6	17.673	14.9477		6
7	846.541	1167.4	7	1209.12	2285.31	7	1316.51	753.231	7	2418.38	721.919	7	519.194	825.979	7	32.6907	12.0822	7	1038.32	958.376	7	2090.36	1371.44	7	649.893	8732.18	7	451.206	7377.94	7	393.352	12234.5	7	5039.73	16259.9	7	1000.3	7434.42	7	2389.27	4458.1	7	1827.29	3314.18	7	19.88	14.9733		7
8	906.054	1159.1	8	1253.91	2334.16	8	1424.7	739.82	8	2572.16	719.822	8	572.561	822.684	8	33.6871	12.3922	8	1056.02	978.408	8	2236.16	1586.25	8	674.762	8633	8	493.258	7156.32	8	403.468	12989.7	8	5625.5	15475.4	8	1021.34	7114.03	8	2458.11	4617.15	8	1953.42	3397.36	8	21.555	14.753		8
9	932.657	1147.38	9	1253.5	2319.81	9	1520.84	702.785	9	2600.09	734.885	9	625.593	828.019	9	35.329	12.2874	9	1068.39	1041.54	9	2324.4	1315.65	9	753.064	8642.01	9	510.317	6859.46	9	469.756	13376.1	9	5955.51	14464.1	9	1135.44	6898.16	9	2618.72	4679.51	9	2078.47	3472.99	9	24.442	15.4776		9
10	1050.14	1138.76	10	1286.61	2404.14	10	1652.78	729.62	10	2686.72	729.981	10	662.784	838.41	10	38.4393	13.2692	10	1268.28	1001.13	10	2531.32	1156.58	10	816.044	8706.59	10	533.822	6414.82	10	480.988	13587.3	10	5950.49	13820	10	1201.17	6686.53	10	2764.79	4838.35	10	2182.29	3546.89	10	26.051	15.5411		10
11	1149.42	1150.82	11	1330.54	2397.01	11	1820.49	734.277	11	2792.7	711.367	11	752.254	858.743	11	41.7096	13.5643	11	1453.65	1035.6	11	2818.58	1092.16	11	839.061	8563.66	11	546.726	5961.56	11	476.28	13926.2	11	6143.46	13606.1	11	1269.2	6466.82	11	2988.93	5077.88	11	2285.65	3614.49	11	28.091	15.0033		11
12	1248.2	1128.06	12	1358.85	2362.62	12	1992.38	765.169	12	2769.62	749.28	12	831.723	895.98	12	48.5539	13.9067	12	1606.27	1033.48	12	2950.54	1057.44	12	946.071	8374.54	12	573.581	5536.38	12	549.601	14328	12	6346.47	13428.6	12	1384.42	6460.9	12	3200.14	4944.25	12	2418.65	3596.15	12	31.313	16.6503		12
13	1468.67	1173.67	13	1346.34	2398.71	13	2092.11	746.989	13	2732.74	757.92	13	835.593	992.474	13	49.756	13.2239	13	1726.95	1096.53	13	3155.15	1050.7	13	955.779	8529.65	13	592.991	5429.73	13	590.223	14480	13	6610.79	13593	13	1450.42	6524.5	13	3421.15	4545.86	13	2600.96	3793.14	13	33.141	16.9249		13
14	1569.33	1218.68	14	1371.39	2336.17	14	2174.72	760.888	14	2767.64	759.383	14	896.386	1168.51	14	54.124	13.1111	14	1873.74	1184.22	14	3232.79	1113.13	14	1013.16	8532.93	14	628.25	5444.78	14	612.612	14713.3	14	6938.21	13684.1	14	1544.37	6589.58	14	3754.02	4152.07	14	2816.68	4019.21	14	36.686	20.1972		14
15	1665.13	1230.62	15	1340.89	2519.86	15	2328.59	787.482	15	2774.12	748.283	15	900.072	1226.67	15	56.6614	13.4082	15	1935.81	1283.91	15	3236.03	1160.05	15	1077.78	8576.29	15	685.128	5581.35	15	687.358	15544.1	15	7342.94	13843.7	15	1625.93	6635.83	15	3946.9	3899.75	15	3194.05	4435.94	15	41.117	20.841		15
16	1715.12	1212.44	16	1368.2	2590.03	16	2467.07	762.645	16	2800.61	759.405	16	1002.73	996.044	16	60.5747	13.6578	16	2001.21	1237.35	16	3236.62	1240.9	16	1180.35	8529.66	16	688.254	5986.4	16	728.614	16282.9	16	7530.67	13870.8	16	1709.74	6514.41	16	4222.64	3695.89	16	3567.29	4784.37	16	43.963	17.9072		16
17	1699.85	1227.29	17	1402.71	2565.27	17	2564.12	727.644	17	2853.62	774.723	17	1043.39	897.505	17	61.0868	14.5146	17	2039.83	1138.8	17	3341.8	1263.46	17	1354.04	8345.1	17	710.671	6270.32	17	778.587	16621.9	17	8102.31	13828.5	17	1796.06	6504.33	17	4382.76	3542.48	17	3728.53	4113.59	17	47.323	15.4021		17
18	1771.02	1220.67	18	1376.33	2373.62	18	2638.76	787.122	18	2930.2	742.669	18	1129.82	898.141	18	63.3338	14.6123	18	2139.26	1100.03	18	3490.74	1236.82	18	1427.75	8069.34	18	756.169	6502.47	18	888.034	16095.4	18	8499.18	13808	18	1875.92	6547.31	18	4497.29	3516.11	18	4132.4	3693.27	18	63.404	15.1387		18
19	1852.57	1226.45	19	1421.27	2366.67	19	2740.61	780.889	19	2996.69	743.827	19	1183.94	863.64	19	66.2946	14.5127	19	2201.02	1095.4	19	3557.99	1198.41	19	1418.63	7865.81	19	791.892	6622.89	19	917.623	16128.8	19	8838.7	13730.4	19	1986.39	6429.16	19	4654.24	3453.99	19	4271.53	3561.94	19	79.475	14.6982		19
20	1878.66	1245.26	20	1378.78	2337.51	20	2916.57	778.177	20	3043.92	738.436	20	1248.68	914.573	20	59.2997	15.4291	20	2267.67	1066.22	20	3622.93	1223.25	20	1488.16	8186.36	20	818.514	6481.52	20	966.638	16045.9	20	9084.09	13834.8	20	2030.03	6278.3	20	4849.06	3471.47	20	4391.04	3766.74	20	93.805	14.3778		20
21	1884.43	1250.94	21	1368.89	2352.17	21	3058.29	758.502	21	3114.79	749.655	21	1362.61	945.349	21	55.7684	15.981	21	2335.72	1087.93	21	3703.63	1233.69	21	1673.89	8156.79	21	930.31	6367.81	21	1010.37	15595.7	21	9252.91	14014.4	21	2056.48	6313.99	21	4973.31	3432.39	21	4328.57	4007.35	21	105.778	14.2972		21
22	2024.66	1286.69	22	1368.14	2394.14	22	3153.88	785.707	22	3244.45	768.823	22	1451.7	940.9	22	56.5002	15.817	22	2368.17	1116.47	22	3788.66	1178.21	22	1654.8	8373.57	22	965.682	6209.88	22	1052.02	15021.8	22	9449.78	13976.3	22	2165.25	6388.47	22	5179.08	3334.14	22	4524.79	4793.49	22	113.42	14.7366		22
23	2102.49	1295.27	23	1464.69	2381.61	23	3318.69	785.14	23	3509.26	781.226	23	1501.3	984.584	23	57.2563	17.3046	23	2430.42	1178.69	23	3861.53	1160.8	23	1687.02	8232.8	23	1001.2	6195.93	23	1119.1	14542.7	23	9631.99	13837.1	23	2235.05	6609.01	23	5315.29	3478.69	23	4490.06	5119.97	23	117.602	14.2143		23
24	2126.77	1304.73	24	1470.56	2359.8	24	3390.68	770.534	24	3709.12	791.677	24	1451.64	994.952	24	54.9908	16.9409	24	2462.87	1234.75	24	4022.84	1209.72	24	1800.31	8085.26	24	1084.39	6409.43	24	1185.41	14512.2	24	9298.57	14125.6	24	2317.37	6666.68	24	5412.24	3507.02	24	4532.89	4936.61	24	118.796	13.7002		24
25	2227.6	1304.89	25	1506	2392.98	25	3454.7	793.16	25	3855.77	780.443	25	1385.43	986.009	25	52.7697	18.3289	25	2517.61	1251.24	25	4096.72	1228.24	25	1872.16	7591.86	25	1168.56	6617.13	25	1243.46	14786.1	25	9221.49	14110.2	25	2395.08	6705.9	25	5592.39	3506.59	25	4730.24	4938.31	25	118.879	13.8716		25
26	2324.2	1309.53	26	1595.94	2389	26	3508.74	825.754	26	3954.92	777.321	26	1375.6	997.31	26	56.6504	18.6587	26	2561.31	1186.49	26	4159.63	1306.68	26	1922.83	7219.7	26	1262.61	6809.95	26	1294.95	14912.4	26	8973.24	13863.2	26	2410.09	6929.15	26	5744.35	3595.23	26	5030.17	5033.98	26	119.628	13.7087		26
27	2409.52	1338.41	27	1498.8	2440.31	27	3693.93	854.257	27	3928.63	780.323	27	1372.37	1046.84	27	55.2421	19.129	27	2601.91	1157.28	27	4237.26	1299.89	27	2016.9	7066.31	27	1322.95	6908.51	27	1423.12	15084.3	27	8855.56	15184.4	27	2597.65	7171.31	27	5942.47	3847.95	27	5163.61	4940.77	27	118.547	14.0271		27
28	2448.26	1354.59	28	1503.59	2488.68	28	3786.35	834.597	28	3838.71	796.92	28	1344.64	1091.7	28	56.5998	20.2206	28	2690.74	1208.2	28	4295.63	1295.32	28	1972.63	6833.77	28	1407.48	6944.63	28	1562.51	15139.9	28	8750.49	15728.3	28	2533.97	6937.35	28	6340.34	3842.07	28	5323.18	4506.79	28	117.179	14.4198		28
29	2546.72	1349.13	29	1496.66	2439.92	29	3839.97	888.812	29	3811.97	805.689	29	1397.34	1052.25	29	54.739	20.0693	29	2780.62	1258.52	29	4407.75	1348.71	29	2003.03	6734.42	29	1470.4	7206.21	29	1574.25	14955.5	29	8815.28	15655.1	29	2622.18	6756.27	29	6728.88	3727.38	29	5581.35	4379.82	29	110.387	15.0482		29
30	2637.67	1372.19	30	1503.68	2436.43	30	3980.6	899.785	30	3682.72	826.426	30	1454.54	1035.03	30	53.6277	20.7413	30	2905.13	1327.43	30	4441.35	1375.83	30	2028.97	6555.3	30	1535.94	7255.65	30	1565.95	14512	30	9182.92	14645.3	30	2721.48	6618.31	30	6954.32	3586.95	30	5500.22	4520.54	30	102.295	16.0723		30
31	2741.53	1353.34	31	1549.11	2456.57	31	4059.9	874.347	31	3608.69	853	31	1439.17	1079.89	31	50.4166	22.3384	31	2961.03	1396.38	31	4459.15	1433.69	31	2121.2	6273.63	31	1682.89	7091.49	31	1594.28	14157.3	31	9326.72	13923.2	31	2740.61	6481.24	31	7082.89	3777.03	31	5443.41	4226.97	31	90.898	17.3698		31
32	2881.92	1389.28	32	1630.36	2518.82	32	4133.06	867.498	32	3561.3	828.95	32	1489.14	1108.21	32	52.0962	24.4356	32	2965.47	1359.02	32	4319.52	1400.16	32	2148.32	6181.76	32	1884.46	7041.46	32	1641.34	14092.4	32	9422.13	13304.2	32	2849.83	6171.58	32	7228.4	3893.46	32	5487.97	4103.8	32	82.838	18.5928		32
33	2993.82	1405.9	33	1593.93	2838.4	33	4201.32	854.278	33	3520.33	850.059	33	1511.81	1127.95	33	50.1669	28.0091	33	2950.9	1324.7	33	4246.57	1518.16	33	2166.61	6321.29	33	2175.47	7198.83	33	1745.23	13894.8	33	9627.98	13104.9	33	3075.03	6093.78	33	7122.15	3876.11	33	5580.48	4258.28	33	81.541	23.4569		33
34	3048.78	1366.73	34	1569.73	3446.97	34	4358.75	908.051	34	3526.98	877.042	34	1553.51	1211.58	34	49.7819	36.5496	34	2920.7	1355.9	34	4253.46	1628.3	34	2208.39	6130.16	34	2477.95	7483.61	34	1834.42	13573.1	34	9947.99	13489.9	34	3316.04	6179.43	34	6971.74	3579.06	34	5645.92	4244.49	34	79.06	38.2402		34
35	3150.9	1354.69	35	1587.27	3456.35	35	4498.08	918.196	35	3498.62	879.438	35	1460.4	1342.27	35	49.4241	49.6768	35	2905.2	1390.6	35	4251	2040.95	35	2337.98	5955.56	35	2517.01	7585.07	35	1941.55	13676.2	35	10098.3	13351.5	35	3458.38	6089.38	35	7011.21	3457.38	35	5681.41	4326.41	35	77.81	60.3223		35
36	3185.87	1353.39	36	1595.1	2889.8	36	4528.03	897.432	36	3491.86	900.23	36	1478.19	1479.42	36	50.0573	74.4858	36	2899.69	1526.14	36	4258.6	2507.74	36	2461.95	5726.88	36	2506.72	7977.4	36	2055.35	13718.6	36	10172.3	12854.5	36	3515.88	5984.03	36	6983.94	3482.61	36	5886.44	4345.13	36	76.897	63.0731		36
37	3162.98	1362.57	37	1632.8	2787.03	37	4630.17	892.116	37	3522.33	936.915	37	1535.36	1525.7	37	49.5559	83.7629	37	2881.67	1612.79	37	4300.55	2498.47	37	2523.33	5531.15	37	2435.65	8124.92	37	2113.68	13365	37	10274.5	13054.1	37	3581.31	5956.01	37	6864.23	3490.11	37	5975.57	4335.08	37	76.267	48.58		37
38	3236.02	1351.15	38	1647.98	2939.16	38	4618.33	904.841	38	3550.75	997.668	38	1531.27	1503.6	38	50.4807	85	38	2849.1	1588.47	38	4310.47	2000.64	38	2576.66	5543.19	38	2459	8431.53	38	2092.69	12890.1	38	10424	13065	38	3608.88	5893.85	38	6844.08	3533.68	38	5882.71	4654.95	38	76.537	31.5605		38
39	3431.56	1340.22	39	1651.61	2782.82	39	4658.22	923.198	39	3598.21	1043.01	39	1539.99	1506.23	39	54.007	85	39	2786.66	1605.57	39	4354	1643.4	39	2679.77	5620.18	39	2588.65	8767.69	39	2069.65	12542.2	39	10654.1	12985.4	39	3546.82	5844.33	39	6755.58	3561.49	39	5696.48	4837.32	39	75.747	25.0986		39
40	3431.7	1392.13	40	1641.07	2786.45	40	4708.72	903.864	40	3720.64	1022.68	40	1581.32	1486.26	40	56.6288	71.4951	40	2740.61	1697.95	40	4377.88	1583.86	40	2752.6	5536.52	40	2595.61	8722.25	40	2078.36	12307.2	40	10899.7	13351.1	40	3465.06	5961.97	40	6722.45	3731.27	40	5660.75	4799.31	40	78.817	23.0942		40
41	3301.54	1387.11	41	1687.73	2640.4	41	4744.81	942.419	41	3757.84	1070.34	41	1607.67	1551.37	41	57.4722	53.082	41	2751.82	1571.8	41	4448.55	1484.15	41	2905.26	5320.11	41	2617.08	8804.33	41	2064.79	12148.4	41	10865.7	13556.7	41	3381.29	5979.58	41	6711.36	3809.47	41	5753.28	4473.98	41	85.32	21.3465		41
42	3170.7	1374.34	42	1700.36	2604.16	42	4795.65	954.622	42	3793.06	1154.91	42	1618.51	1664.23	42	55.1287	40.721	42	2698.48	1381.74	42	4540.93	1411.05	42	2988.98	5160.92	42	2633.2	9014.84	42	2105.37	12034.5	42	10638.6	14624.2	42	3319.3	6017.29	42	6644.05	3963.26	42	5987.69	4547.2	42	95.951	21.0825		42
43	3021.04	1421.28	43	1696.45	2633.83	43	4821.41	966.023	43	3964.69	1243.81	43	1657.72	1625.39	43	54.6178	33.0989	43	2757.07	1272.54	43	4624.44	1375.13	43	2975.86	5054.8	43	2693.06	9051.99	43	2168.95	12046.2	43	10540.5	16463.6	43	3353.6	6276.12	43	6648.83	4091.17	43	6183.46	3887.93	43	110.416	19.796		43
44	2942.9	1485.83	44	1783.75	2710.08	44	4807.62	931.828	44	3909.34	1341.01	44	1689.39	1658.95	44	57.2799	28.7687	44	2708.17	1242.91	44	4708.77	1379.11	44	3035.47	5041.58	44	2762.33	9042.47	44	2219.68	11823.9	44	10345.4	16553.6	44	3481.75	6128.03	44	6699.29	4552.86	44	6294.88	3461.2	44	117.728	19.1605		44
45	2861.75	1543.19	45	1810.71	3041.59	45	5003.13	982.663	45	3809.27	1474.01	45	1665.64	1677.89	45	56.9194	25.2337	45	2721.83	1174.35	45	4724.3	1391.49	45	3127.61	4950.3	45	2817.62	8939.17	45	2237.14	11641.1	45	10066.8	15090.2	45	3550.85	5929.8	45	6641.48	5072	45	6342.08	3431.58	45	119.768	18.819		45
46	2771.62	1508.02	46	1838.61	3690.84	46	4876.3	947.347	46	3745.01	1724.23	46	1639.13	1656.46	46	58.4299	22.6883	46	2673.41	1206.5	46	4823.46	1342.22	46	3231.39	4924.24	46	2891.26	8505.07	46	2220.11	11598.4	46	9765.76	14325.2	46	3630.34	5920.49	46	6745.67	5357.05	46	6124.89	3404.67	46	120.363	19.0226		46
47	2715.9	1501.65	47	1900.66	4381.51	47	4837.84	967.203	47	3814.71	2052.97	47	1636.72	1586.01	47	64.4868	20.299	47	2674.07	1181.54	47	4913.66	1377.46	47	3223.84	4958.7	47	2996.04	7689	47	2233.14	11464.3	47	9753.64	14412.2	47	3638.89	6262.53	47	6716.06	5785.24	47	5874.38	3295.46	47	119.836	18.6069		47
48	2646.12	1516.72	48	1936.92	5539.29	48	4856.2	973.719	48	3796.3	2402.48	48	1610.76	1459.69	48	64.3014	18.4429	48	2699.78	1207.5	48	4817.54	1478.69	48	3197.56	4887.47	48	3042.89	7238.38	48	2274.28	11189.3	48	9671.5	16577.1	48	3667.65	6371.68	48	6594.07	5792.64	48	5764.62	3317.58	48	118.434	18.4389		48
49	2575.06	1580.04	49	1933.8	7313.22	49	4859.81	1006.37	49	3697.85	3092.75	49	1581.98	1430.9	49	58.6469	17.9142	49	2674.18	1175.38	49	4834.06	1538.31	49	3120.77	4878.29	49	3023.72	6792.52	49	2322.25	10901.2	49	9723.68	19734.2	49	3595.81	6404.74	49	6510.6	6023.96	49	5745.3	3515.39	49	115.954	20.3561		49
50	2582.35	1579.55	50	1988.69	9123.43	50	4810.84	1047.26	50	3697.39	5199.95	50	1621.4	1447.24	50	62.503	18.2975	50	2690.33	1184.67	50	4734.57	1658.48	50	2988.63	4822.75	50	3098.22	6777.69	50	2365.57	10774.8	50	9657.61	21657.3	50	3539.76	6067.74	50	6594.88	6650.94	50	5790.52	3593.65	50	105.788	21.1692		50
51	2553.25	1595.94	51	2000	10335.5	51	4819.01	1034.64	51	3744.06	11879.5	51	1634.39	1370.61	51	64.7359	18.4075	51	2815.45	1177.74	51	4842.58	1970.41	51	2834.43	4808.55	51	3234.94	6509.72	51	2335.15	10715.6	51	9642.37	19989.2	51	3460.16	5895.74	51	6605.92	8383.53	51	5963.97	3500.45	51	95.924	21.757		51
52	2541.86	1566.59	52	2094.14	9635.92	52	4777.77	1027.91	52	3833.99	22790.3	52	1609.43	1324.77	52	64.8662	18.7611	52	2762.32	1158.66	52	4793.18	2249.71	52	2701.45	4941.11	52	3177.99	6637.36	52	2318.74	10510.3	52	9672.64	16842.3	52	3343.94	5882.6	52	6843.63	10919.2	52	6035.6	3549.64	52	86.784	22.4796		52
53	2594.6	1567.16	53	2116.95	6244.19	53	4830.23	1037.84	53	3948.95	26129.6	53	1641.78	1391.02	53	62.9733	19.074	53	2717.88	1128.33	53	4854.15	3087.48	53	2603.57	5015.81	53	3288.92	7244.1	53	2376.43	10189	53	9622.33	14605.1	53	3344.74	5882.04	53	7083.45	14840.5	53	6162.18	3732.7	53	79.969	21.9773		53
54	2587.93	1618.1	54	2135.51	4613.37	54	4839.7	1054.91	54	3985.98	17568.1	54	1634.63	1317.64	54	65.2596	19.9176	54	2719.03	1184.7	54	4980.53	4558.09	54	2505.63	5179.69	54	3340.45	7804.83	54	2421.32	10052.1	54	9571.62	14340.3	54	3313.35	5874.44	54	7430.56	18668.3	54	6396.44	3878.03	54	74.191	20.8764		54
55	2673.77	1647.05	55	2161.37	3460.21	55	4900.73	1170.31	55	4164.28	9435.91	55	1639.79	1390.73	55	65.9131	20.3536	55	2676.85	1234.31	55	4964	6248.28	55	2479.79	5383.14	55	3413	7886.04	55	2429.39	9865.17	55	9638.02	14748.1	55	3385.55	5956.63	55	7429.27	17064.8	55	6374.41	4039.91	55	70.806	22.1487		55
56	2764.69	1625.99	56	2137.27	2838.67	56	4996.3	1226.83	56	4196.23	6208.63	56	1663.01	1484.9	56	64.3553	19.7095	56	2832	1226.15	56	4961.41	6997.76	56	2475.54	5718.66	56	3336.39	7641.27	56	2453.26	9775.8	56	9757.35	15218	56	3361.69	5953.42	56	7494.18	12497.7	56	6376.63	3877.5	56	74.642	22.1779		56
57	2870.42	1582.67	57	2049.83	2710.19	57	5042.31	1143.68	57	4222.87	4382.11	57	1665.32	1597.03	57	63.7752	19.3443	57	2747.46	1187.24	57	5071.06	6090.18	57	2504.63	6144.88	57	3392.66	7800.92	57	2460.8	9876.45	57	9878.98	16347.8	57	3287.56	6042.84	57	7731.15	8351.73	57	5983.66	3859.05	57	78.495	22.3097		57
58	2898.6	1581.56	58	2051.93	2622.89	58	5141.97	1124.24	58	4419.46	3561.21	58	1710.89	1528.85	58	63.0731	19.718	58	2794.18	1357.47	58	5183.21	4543.72	58	2517.46	6289.1	58	3493.01	7348.14	58	2409.9	9927.65	58	9727.78	17361.9	58	3322.45	5922.94	58	7848.28	6859.49	58	5957.3	4255.12	58	80.309	21.8467		58
59	2998.33	1558.76	59	2011.77	2557.06	59	5287.75	1121.74	59	4663.19	2871.25	59	1708.08	1380.62	59	56.0503	20.5806	59	2856.8	1420.85	59	5372.31	3353	59	2457.48	6314.93	59	3447.1	6962.07	59	2370.82	9864.87	59	9647.48	16865.7	59	3369.08	5993.41	59	7960.02	5740.9	59	5734.67	4531.3	59	80.684	21.9418		59
60	3224.27	1540.28	60	2002.66	2556.54	60	5504.97	1088.08	60	4874.75	2426.52	60	1713.45	1332.22	60	55.8055	21.5751	60	2903.05	1399.33	60	5406.12	2396.04	60	2487.27	6396.61	60	3483.66	6492.25	60	2360.04	9743.62	60	9460.23	15565	60	3491.8	5800.95	60	8306.09	4888.87	60	6020.85	4292.29	60	75.376	21.6947		60
61	3399.2	1555.36	61	1964.04	2549.22	61	5696.31	1049.05	61	4951.8	2117.5	61	1632.09	1320.57	61	56.9021	22.7581	61	2891.89	1262.95	61	5360.2	1996.49	61	2613.11	6664.11	61	3511.32	6182.42	61	2367.43	9848.16	61	9347.63	14437.3	61	3634.58	5560.03	61	8711.66	4526.58	61	6058.98	4121.21	61	70.646	21.5003		61
62	3277.53	1642.44	62	1917.24	2519.86	62	5990.02	1045.8	62	5178.83	1804	62	1628.44	1358.89	62	54.5376	24.5885	62	2925.23	1324.08	62	5338.52	1833.6	62	2638.15	6860.65	62	3556.18	6129.37	62	2273.41	9949.87	62	9083.62	13605.2	62	4010.3	5352.16	62	8886.09	4261.87	62	6205.75	4125.8	62	62.586	22.8821		62
63	3098.21	1558.24	63	1869.45	2490.93	63	6224.26	1028.06	63	5508.95	1544.12	63	1655.88	1493.53	63	54.3242	26.0028	63	2943.62	1501.69	63	5469.61	1607.36	63	2649.17	7042.4	63	3474.5	6153.08	63	2203.49	10098.9	63	8971.23	13329.4	63	4435.13	5343.85	63	9020.43	4082.97	63	6349.99	3988.69	63	64.26	22.7739		63
64	2956.44	1444.43	64	1843.67	2554.77	64	6436.59	1067.1	64	5647.42	1404.23	64	1685.8	1696.62	64	48.1453	30.8756	64	2892.75	1520.31	64	5425.91	1409.37	64	2697.19	7379.7	64	3457.66	6139.87	64	2171.2	10596.3	64	8812.33	13749.4	64	4802.43	5376.58	64	8950.66	4131.56	64	6601.94	3751.75	64	65.168	24.0314		64
65	2817.48	1352.89	65	1867.65	2865.94	65	6589.56	1104.5	65	5729.88	1313.92	65	1664.48	1572.76	65	50.9607	40.0062	65	3054.8	1465.5	65	5354.35	1420.93	65	2649.97	7671.1	65	3554.03	6277.43	65	2119.63	11220.6	65	8746.94	15148.2	65	5153.77	5492.69	65	8718.2	4123.83	65	6798.24	3726.54	65	64.688	23.0431		65
66	2696.77	1414.89	66	1780.9	3517.38	66	6769.56	1122.31	66	5697.84	1248.44	66	1613.04	1392.73	66	49.9954	55.2464	66	3035.3	1366.69	66	5227.3	1464.23	66	2632.51	7656.41	66	3566.51	7018.27	66	2052.7	11382.6	66	8750.32	17395	66	5534.17	5455.22	66	8464.7	4245.84	66	6906.39	3832.52	66	63.396	21.9643		66
67	2632.01	1414.29	67	1803.56	3532.61	67	6854.01	1266.15	67	5872.31	1216.91	67	1652.15	1215.52	67	49.4516	68.7834	67	3114.78	1374.3	67	5093.98	1536.44	67	2690.43	7424.75	67	3515.42	8241.27	67	2074.71	11375.2	67	8847.09	20485.6	67	5514.91	5547.72	67	8108.96	4338.97	67	6828.61	3745.86	67	64.409	22.0523		67
68	2602.42	1375.46	68	1800.21	3120.88	68	6785.27	1411.53	68	6102.45	1243.25	68	1599.33	1155.44	68	49.0217	75.7664	68	3046.74	1382.56	68	5049.52	1724.42	68	2781.12	7448.08	68	3529.16	9597.98	68	2050.68	11264.2	68	8787.54	24436.9	68	5507.71	5500.92	68	7587.04	4088.05	68	6865.08	3705.29	68	64.009	23.3944		68
69	2584.74	1393.66	69	1751.97	2748.64	69	6996.43	1249.45	69	6402.74	1251.29	69	1601.11	1161.82	69	48.8094	76.5472	69	2998.97	1512.13	69	4760.9	1846.39	69	2846.9	7578.22	69	3532.82	11403.2	69	2045.51	11126.9	69	8491.2	24471.8	69	5232.2	5449.28	69	6975.45	3975.98	69	6801.75	3791.25	69	63.192	25.2909		69
70	2645.41	1407.31	70	1715.59	2741.57	70	6962.1	1165.75	70	6794.72	1132.93	70	1622.26	1130.62	70	53.8088	79.9559	70	3029.8	1819.2	70	4651.21	2066.28	70	2808.89	7652.68	70	3573.59	16112.5	70	2125.9	10957.7	70	8349.8	22388.5	70	5064.68	5476.05	70	6704.63	3921.61	70	6694.34	3785.55	70	67.068	23.5349		70
71	2630.61	1473.68	71	1706.14	2730.61	71	7027.39	1109.94	71	7245.59	1094.2	71	1541.9	1247.9	71	54.6196	83.956	71	2940.98	1818.15	71	4666.28	2192.79	71	2726.09	7583.69	71	3644.68	21103.3	71	2129.91	10697.4	71	8213.58	18567.9	71	4736.32	5399.59	71	6589.9	3785.48	71	6737.73	3695.62	71	65.921	24.6395		71
72	2618.66	1583.66	72	1691.67	2840.28	72	7106.84	1113.98	72	7709.04	1089.78	72	1555.91	1250.86	72	52.9042	82.3087	72	2894.76	1555.92	72	4508.24	2124.05	72	2766.97	7316.62	72	3605.37	24666.5	72	2217.56	10556	72	8139.93	15660.5	72	4436.85	5223.58	72	6551.35	3769.68	72	6667	3750.46	72	67.854	27.3807		72
73	2637.02	1657.95	73	1634.8	2932.97	73	7121.18	1096.7	73	8088.29	1043.64	73	1494.33	1191.22	73	56.8568	71.1489	73	2879.99	1613.99	73	4400.6	1849.53	73	2818.83	7217.09	73	3669.84	25098.8	73	2222.8	10261.2	73	8130.01	14715.4	73	4001.03	5233.71	73	6604.54	3801.59	73	6639.18	3854.66	73	68.264	31.4289		73
74	2613.56	1501.11	74	1670.35	2993.98	74	7209.91	1067.17	74	8305.18	1030.52	74	1448.64	1216.66	74	55.9338	54.5562	74	2870.92	1592.59	74	4441.82	1658.13	74	2794.05	7102.82	74	3623.95	22958.8	74	2216.25	9832.92	74	8066.68	15925.6	74	3749.16	5214.7	74	6603.38	3842.45	74	6896.24	3963.95	74	68.563	35.5957		74
75	2570.74	1410.25	75	1695.28	3510.9	75	7211.83	1117.78	75	8351.1	1067.78	75	1418.66	1209.48	75	69.7528	46.2829	75	2837.61	1471.1	75	4453.73	1658.23	75	2810.59	6995.35	75	3543.58	18174.6	75	2223.43	9631.58	75	8114.22	17990.8	75	3531.23	5411.53	75	6697.13	3879.36	75	6937.65	3772.75	75	68.859	40.3013		75
76	2464.43	1404.09	76	1722.9	4277.94	76	6997.5	1105.17	76	8398.21	1031.96	76	1437.59	1206.73	76	63.5103	36.2909	76	2769.76	1504.92	76	4439.35	1631.95	76	2897.04	6953.54	76	3615.55	14065.7	76	2263.44	9691.28	76	8079.35	18127.3	76	3453.43	5541.05	76	6806.07	3959.72	76	6929.33	3840.98	76	67.235	54.0988		76
77	2376.8	1393.6	77	1822.96	5906.04	77	6875.21	1062.55	77	8524.38	1020.05	77	1404.95	1217.44	77	68.4892	30.2852	77	2752.23	1448.3	77	4471.67	1716.33	77	3028.41	6810.26	77	3662.08	10410.1	77	2248.95	9780.58	77	7994.81	16968.4	77	3398.58	5568.3	77	7297.33	4070.48	77	6819.33	4119.14	77	71.602	75.3616		77
78	2370.03	1375.22	78	1877.89	8444.48	78	6759.23	1044.63	78	8541.38	986.837	78	1364.2	1199.71	78	66.1137	27.53	78	2860.32	1444.82	78	4493.19	2008.38	78	3170.23	6442.26	78	3769.95	8141.57	78	2203.69	10052.4	78	8001.9	15414.2	78	3423.88	5596.92	78	7912.39	4352.44	78	6994.94	4531.86	78	72.366	73.0212		78
79	2337.19	1353.14	79	1946.55	9829.97	79	6575.88	1074.87	79	8382.57	982.473	79	1337.3	1205.83	79	57.1674	26.3419	79	2886.72	1545.17	79	4456.14	2243.81	79	3298.31	6171.51	79	3855.43	7181.23	79	2181.88	10254.7	79	8088.2	14639.4	79	3332.34	5562.42	79	8330	4930.5	79	7165.55	4528.83	79	72.336	53.406		79
80	2364.08	1336.88	80	2022.43	7835.05	80	6238.27	1062.65	80	8262.93	969.316	80	1335.86	1248.16	80	58.1504	23.1593	80	2930.64	1534.95	80	4396.85	2092.58	80	3492.07	6077.99	80	3902.72	6704.92	80	2064.58	10454.5	80	8129.95	14632.4	80	3326.22	5565.84	80	8634.11	5496.74	80	7187.05	4422.99	80	73.84	35.7208		80
81	2264.86	1294.04	81	2108.82	5420.56	81	6162.8	1081.04	81	8146.3	912.842	81	1317.7	1316.69	81	56.0523	20.569	81	3049.52	1396.55	81	4466.79	2021.32	81	3653.92	5868.6	81	3939.04	6440.87	81	1976.7	10680.4	81	7985.37	15065.5	81	3334.89	5711.02	81	8698.6	5376.63	81	7465.92	4700.27	81	75.097	30.3435		81
82	2231.59	1306.85	82	2177.02	4176.64	82	6140.08	1070.84	82	8074.22	914.094	82	1293.27	1529.37	82	56.2401	19.9063	82	3141.9	1337.65	82	4503.06	2124.58	82	3836.18	5781.44	82	3900.32	6312.51	82	1874.86	10687	82	7728.56	15885.9	82	3288.5	5498.77	82	8652.12	4944.23	82	7485.81	4680.53	82	80.494	27.5507		82
83	2162.47	1226.43	83	2232.56	3385.47	83	6019.77	1093.56	83	8039.83	968.239	83	1288.41	1547.08	83	55.2949	20.5891	83	3195.85	1300.72	83	4450.31	2301.61	83	3983.77	5684.71	83	3900.32	6407.52	83	1798.74	10654.4	83	7649.94	17357.4	83	3263.05	5378.78	83	8213.7	4582.61	83	7997.66	4194.72	83	93.592	23.5442		83
84	2229.12	1258.28	84	2230.7	2985.06	84	6034.62	1069.32	84	7820.25	983.951	84	1268.72	1582.35	84	52.2929	19.9143	84	3281.43	1291.47	84	4269.31	2709.01	84	4048.89	5724.6	84	3969.85	6596.57	84	1679.37	10761.9	84	7704.38	19562.3	84	3280.49	5280.34	84	8104.5	4745.08	84	8412.43	3726.19	84	104.94	23.0533		84
85	2175.79	1279.06	85	2196.73	2784.34	85	6072.01	1110.51	85	7598.3	975.955	85	1312.81	1652.22	85	53.066	19.3291	85	3319.43	1337.77	85	4251.41	3687.17	85	3960.86	5736.92	85	4057.91	7004.44	85	1511.48	11314.6	85	7703.71	24261.6	85	3278.27	5296.84	85	7772.53	5055.4	85	8570.97	3425.25	85	108.621	23.0331		85
86	2112.93	1284.09	86	2202.72	2763.99	86	6012.05	1128.98	86	7339.18	1021.23	86	1273.37	1636.12	86	50.4156	20.1367	86	3363.29	1336.29	86	4276.3	5622.07	86	3880.79	5779.58	86	4114.12	7530.36	86	1333.24	11810.8	86	7618.47	29532.3	86	3302.46	5507.87	86	7485.21	5309.74	86	8608.74	3408.8	86	113.888	20.9908		86
87	2099.77	1288.18	87	2283.5	2741.17	87	6094.19	1126.11	87	7204.9	1057.45	87	1251.93	1565.72	87	46.9411	20.6186	87	3523.72	1290.81	87	4242.02	8017.91	87	3811.61	5909.3	87	4295.59	7766.96	87	1247.05	12009.2	87	7569.79	31840.5	87	3260.9	5604.38	87	7247.54	5798.76	87	8725.92	3473.09	87	113.545	21.0712		87
88	2030.7	1243.8	88	2408.21	3159.75	88	6190.81	1109.19	88	7039.53	1087.65	88	1220.92	1435.79	88	45.9972	20.9958	88	3532.23	1271.47	88	4204.56	8572.26	88	3704.92	5987.05	88	4408.67	7371.43	88	1122.12	12270.9	88	7628.05	29893.9	88	3147.26	5637.51	88	7076.09	6946.28	88	8950.32	3426.88	88	112.111	21.4434		88
89	2010.09	1248.97	89	2466.54	3709.66	89	6314.53	1137.32	89	6849.37	1150.42	89	1222.21	1391.53	89	48.1185	20.8559	89	3420.01	1261.38	89	4184.06	6298.9	89	3635.68	5934.7	89	4696.71	6834.61	89	1057.71	12772.7	89	7536.7	24685.2	89	3207.65	5630.26	89	7067.8	8404.76	89	9135.39	3412.59	89	113.325	21.1035		89
90	1950.8	1253.95	90	2481.5	3126.7	90	6466.21	1230.71	90	6711.36	1254.93	90	1275.17	1331.5	90	50.8946	20.6837	90	3294.65	1255.13	90	4083.48	3711.8	90	3552.32	6063.09	90	5050.54	6400.07	90	958.256	13269.7	90	7617.81	19503.5	90	3161.48	5562.69	90	6934.52	10777.6	90	9327.37	3430.22	90	112.075	23.7648		90
91	1958.7	1216.48	91	2506.23	2597.67	91	6562.16	1293.57	91	6500.52	1411.9	91	1222.61	1282.47	91	50.4691	20.8272	91	3208.74	1238.98	91	4057.67	2693.02	91	3365.6	5942.53	91	5568.54	6259.02	91	863.954	13016.4	91	7775.49	16139	91	3144.99	5438.15	91	6768.78	13139	91	9358.46	3548.45	91	107.243	27.8121		91
92	1914.9	1205.81	92	2461.99	2506.34	92	6511.98	1256.85	92	6277.25	1521.45	92	1217.88	1220.31	92	50.8676	20.741	92	3153.54	1197.12	92	3992.63	2271.86	92	3160.19	5972.68	92	5982.53	6060.1	92	870.016	12992.8	92	7726.89	15065.7	92	3153.06	5390.69	92	6845.53	15071	92	9328.22	3898.33	92	95.294	27.4268
93	1901.83	1192.41	93	2451.91	2500.32	93	6495.76	1286.19	93	6159.12	1682.2	93	1245.5	1195	93	51.9989	21.1118	93	3143.69	1193.11	93	4007.27	1967.88	93	2935.12	6008.78	93	6416.36	6345.07	93	789.439	13025.4	93	7506.92	14364.4	93	3145.01	5363.15	93	6635.36	14153.1	93	9161.3	4246	93	88.016	24.952
94	1921.65	1175.94	94	2513.34	2472.06	94	6503.93	1254.58	94	5910.49	1752.84	94	1276.47	1154.5	94	52.2698	22.6119	94	3128.5	1283.36	94	4084.7	1785.99	94	2802.37	6430.55	94	6685.66	5984.29	94	782.447	12600.2	94	7156.69	13597.4	94	3051.57	5425.39	94	6596.92	11777	94	8906.41	4119.21	94	83.007	22.6087
95	1936.07	1186.01	95	2360.25	2459.69	95	6361.56	1197.97	95	5681.27	1768.97	95	1291.64	1152.36	95	51.7427	24.3348	95	3058.14	1341.68	95	4122.38	1636.39	95	2679.47	6673.56	95	6709.11	5727.44	95	687.219	11992.4	95	6713.93	12639.9	95	3055.48	5518.7	95	6642.34	8807.55	95	8646.73	3858.24	95	84.141	22.1002
96	1912.6	1171.38	96	2378.73	2625.68	96	6140.29	1209.12	96	5621.54	1967.29	96	1291.15	1148.5	96	52.894	26.856	96	3003.45	1279.97	96	4083.6	1568.1	96	2636.34	7044.43	96	6631.52	5560.76	96	710.95	11389.7	96	6491.29	12552.9	96	3048.86	5642.6	96	6587.15	7228.15	96	8324.2	3692.57	96	84.413	22.9305
97	1881.03	1169.36	97	2362.61	3412.42	97	6060.18	1186.76	97	5561.57	2314.79	97	1263.92	1133.22	97	53.852	30.1126	97	2977.84	1253.98	97	4002.87	1520.4	97	2553.81	7687.07	97	6620.1	5388.71	97	657.688	11007.5	97	6208.09	12640.3	97	3029.94	5636.64	97	6571.94	6610.02	97	8004.12	3635.74	97	87.038	23.8418
98	1819.58	1145.74	98	2271.51	4237.6	98	6107.53	1158.7	98	5481.07	2842.32	98	1251.83	1136.26	98	51.9222	34.4767	98	2954.38	1206.34	98	3938.49	1497.78	98	2519.16	8102.7	98	6762.54	5413.38	98	590	10730	98	5826.5	12555.7	98	2994.18	5784.86	98	6531.09	6216.3	98	7626.88	3770.74	98	85.018	22.2681
99	1815.15	1162.22	99	2169.71	3854.73	99	5989.23	1165.39	99	5440.41	3681.53	99	1264.54	1168.82	99	50.0052	40.06	99	2933.91	1228.05	99	4048.85	1490.63	99	2418.47	8363.59	99	6633.39	5476.87				99	5557	12381.7	99	3011.08	5882.22	99	6576.23	5677.69	99	7475.39	3753.15	99	85.86	24.126
100	1830.23	1221.95	100	2031.02	3062.65	100	5904.06	1141.49	100	5409.3	5126.49	100	1232.13	1131.9	100	50.5645	47.2511	100	2935.67	1185.33	100	4087.67	1588.23	100	2354.23	7999.2	100	6433.58	5475.29				100	5391.12	12469.6	100	3013.43	5832.48	100	6468.24	5281.49	100	7446.22	3837.56	100	88.31	26.7948
101	1786.91	1300.29	101	1938.21	2873.34	101	5853.75	1114.19	101	5460.13	7664.28	101	1229.07	1140.35	101	47.0559	55.4862	101	2873.89	1168.15	101	4031.49	1671.94	101	2201.28	7917.65	101	6146	5535				101	5182.62	12656.6	101	3146.02	5796.9	101	6405.9	5092.02	101	7230.4	3496.84	101	86.527	25.9264
102	1819.91	1403.84	102	1843.04	3383.9	102	5862.91	1134.54	102	5294.2	11837.7	102	1203.47	1081.18	102	45.8022	61.3714	102	2874.63	1192.68	102	3965.33	1519.83	102	2096.96	7726.29	102	5957.92	5795.51				102	4826.9	12508.1	102	3107.93	5797.3	102	6389.58	5074.19	102	7181.85	3231.66	102	82.444	23.3803
103	1672.69	1353.48	103	1751.26	4052.57	103	5707.3	1127.34	103	5228.33	18920	103	1180.99	1170.47	103	44.8375	66.4418	103	2861.08	1211.36	103	3921.53	1504.57	103	2057.54	7663.42	103	5651.69	5927.73				103	4305.1	12550.8	103	3121.86	5790.76	103	6230.67	4953.67	103	7037.4	3253.97	103	76.452	22.3594
104	1632.71	1227.66	104	1704.62	4138.3	104	5633.7	1157.45	104	5270.84	27056.4	104	1192.54	1136.75	104	42.7875	73.3343	104	2808.87	1266.46	104	3844.73	1483.9	104	1984.48	7381.14	104	5304.14	5861.08				104	3869.36	12389.9	104	3176.88	5757.23	104	6277.54	5018.56	104	6799.22	3288.37	104	67.986	21.877
105	1594.09	1125.92	105	1677.51	4959.4	105	5572.86	1152.59	105	5325.75	24248.3	105	1186.57	1116.64	105	43.5868	71.2355	105	2727.6	1215.6	105	3894.72	1478.37	105	1970.28	7052.87	105	5104.59	5783.29				105	3606.06	12153.3	105	3365.11	5601.12	105	6193.69	5146.1	105	6636.47	3183.41	105	57.471	25.1122
106	1583.7	1065.08	106	1601.48	6450.1	106	5529.5	1186.63	106	5269.29	11695.1	106	1237.11	1134.68	106	43.2559	57.6178	106	2656.58	1287.19	106	4028.69	1512.98	106	1832.78	6844.7	106	4931.09	5697.9				106	3379.88	12717.8	106	3564.57	5394.68	106	6093.64	5155.05	106	6624.37	3141.5	106	48.201	26.5014
107	1537.71	1063.24	107	1542.95	7561.96	107	5469.44	1155.09	107	5245.85	6745.87	107	1216.46	1140.47	107	42.9445	44.9464	107	2624.45	1357.25	107	4085.23	1521.88	107	1828.08	6867.03	107	4823.75	5770.75				107	3184.27	12915.5	107	3684.36	5198.08	107	5922.82	5102.69	107	6787.66	3483.7	107	41.051	25.4039
108	1465.93	1056.28	108	1572.35	5591.51	108	5332.69	1144.43	108	5178.84	4592.28	108	1196.8	1155.15	108	43.9187	38.0408	108	2572.04	1390.42	108	4082.51	1518.09	108	1762.26	6929.74	108	4748.53	5820.51				108	3001.45	13092.6	108	3754.76	5098.9	108	5950.28	5228.92	108	6923.71	3749.45	108	36.325	26.3985
109	1402.54	1023.02	109	1532.8	3958.45	109	5235.63	1117.08	109	5253.97	3630.59	109	1285.58	1216.28	109	42.6221	32.3358	109	2584.36	1423.02	109	4074.19	1545.29	109	1771.85	6781.2	109	4632.08	6242.56				109	2794.29	13400.9	109	3729.22	5137.96	109	5995.56	5238.23	109	7130.41	3642.86	109	31.819	33.5713
110	1256.09	1007.29	110	1499.05	3170.19	110	5182.27	1109.46	110	5313.6	3111.5	110	1327.26	1296.1	110	41.36	28.3498	110	2499.18	1475.62	110	3951.25	1588.53	110	1694.92	7051.86	110	4560.09	7373.25				110	2651.78	13505.7	110	3672.92	5184.44	110	5893.69	5080.6	110	7182.4	3368.67	110	28.148	44.2566
111	1196.22	999.596	111	1522.11	2778.71	111	5295.59	1160.08	111	5244.21	2718.03	111	1284.14	1288.09	111	41.1126	26.6064	111	2525.8	1672.14	111	3834.91	1642.59	111	1683.83	7282.82	111	4499.81	9127.25				111	2518.49	13276.9	111	3475.15	5260.45	111	5812.36	5056.67	111	7328.19	3100.25	111	25.985	45.3474
112	1078.4	964.027	112	1516.43	2643.24	112	5107.54	1168.95	112	5253.07	2400.37	112	1297.62	1210.09	112	42.4695	25.4233	112	2459.42	1812.65	112	3739.53	1634.45	112	1742.08	7482.98	112	4450.34	11862.4				112	2302.24	12933	112	3309.23	5296.23	112	5716.51	5477.17	112	7461.63	2887.13	112	22.07	31.9808
113	1032.98	934.049	113	1479.16	2558.83	113	5045.89	1164	113	5271.31	2118.35	113	1267.73	1212.11	113	42.2918	24.4455	113	2479.76	1551.81	113	3752.26	1609.78	113	1777.77	8067.09	113	4624.88	13750.1				113	2207.54	12403	113	3146.95	5373.34	113	5740.4	5680.63	113	7335.77	2815.75	113	20.702	26.1754
114	919.298	958.721	114	1453.72	2489.68	114	4991.52	1176.82	114	5379.64	2000.86	114	1191.99	1236.08	114	42.9578	25.131	114	2497.78	1559.89	114	3702.8	1590.24	114	1608.14	8532.83	114	4789.95	13776.5				114	2037.55	11707.4	114	2971.94	5442.61	114	5674.95	5451.66	114	7001.47	2886.49	114	19.436	22.5185
115	856.651	949.973	115	1426.76	2467.83	115	5011.93	1193.1	115	5483.95	1902.13	115	1106.51	1271.06	115	44.7166	24.149	115	2519.32	1566.93	115	3568.18	1572.13	115	1375.78	8107.7	115	4801.24	11222.6				115	1930.4	11269.8	115	2823.2	5426.27	115	5661.95	5518.37	115	6473.69	2967	115	17.904	20.5259
116	746.783	924.652	116	1439.01	2591.89	116	4830.51	1152.82	116	5635.03	1848.87	116	1083.99	1402.58	116	42.8867	23.3221	116	2471.39	1466.78	116	3525.94	1606.26	116	1151.42	7893.4	116	5058.33	8379.3				116	1795.72	10902.9	116	2668.57	5233.02	116	5569.01	5572.45	116	5950.04	3050.45	116	15.466	18.8784
117	732	902	117	1455.88	2725.88	117	4904.36	1161.65	117	5747.48	1907.52	117	1121.12	1521.52	117	42.9516	23.5779	117	2502.49	1415.5	117	3569.82	1638.46	117	1051.97	7547.76	117	5156.79	6296.26				117	1695.17	10527.3	117	2616.27	4946.29	117	5560.43	5672.57	117	5743.12	3161.18	117	14.667	18.3861
			118	1470.77	2543.94	118	4878.51	1156.58	118	5891.37	1726.07	118	1074.54	1821.61	118	41.9497	25.2478	118	2386.37	1398.22	118	3659.4	1665.69	118	948.626	7114.46	118	5111.31	5211.54				118	1625.58	10848.8	118	2537.76	4604.53	118	5601.46	5973.54	118	5456.43	3250.24	118	14.304	17.4351
			119	1454.66	2435.09	119	4876.97	1156.94	119	6011.11	1506.46	119	1029.91	2031.9	119	42.0156	28.487	119	2314.94	1372.73	119	3690.26	1629.48	119	831	6502	119	4943.73	4985.84				119	1591.68	11610	119	2486.54	4473.83	119	5443.74	6269.78	119	5474.02	3046.93	119	12.486	17.4215
			120	1430.49	2305.59	120	4936.55	1174.27	120	6034.72	1315.07	120	1097.69	1637.47	120	44.0919	33.8349	120	2270.45	1268.61	120	3709.28	1752.8				120	4775.54	4718.34				120	1455.17	11571	120	2420.38	4518.38	120	5615.94	7115.31	120	5766.07	2952.5	120	10.458	16.7338
			121	1405.44	2364.62	121	5040.73	1165.55	121	5916.59	1217.8	121	1092.79	1686.55	121	41.2665	39.714	121	2248.36	1171.05	121	3586.59	1855.2				121	4838.88	4706.84				121	1396.2	11293.5	121	2501.38	4399.7	121	5529.76	8663.2	121	6107.52	3093.35	121	9.661	16.1632
			122	1409.01	2386.9	122	5171.15	1151.05	122	6056.52	1231.69	122	1091.31	1728.28	122	42.6698	55.7924	122	2142.73	1144.1	122	3610.84	2053.18				122	4716.56	4598.39				122	1350.58	11239.6	122	2444.7	4416.93	122	5531.45	11536.1	122	5989	3091.06	122	8.724	18.4585
			123	1384.28	2556.39	123	5454.43	1227.62	123	6141.08	1129.67	123	1052.77	1831.73	123	41.5237	68.0074	123	2185.28	1146.2	123	3461.43	2396.93				123	4638.21	4560.92				123	1333.27	11211.7	123	2403.52	4394.53	123	5536.85	15397.5	123	5529.85	3003.14	123	7.617	16.4858
			124	1396.52	2824.49	124	5431.58	1217.8	124	6424.86	1061.99	124	1026.56	1909.22	124	42.6664	75.1463	124	2134.28	1153.9	124	3417.09	3099.62				124	4449.21	4391.65				124	1310.13	10824.9	124	2337.9	4346.21	124	5466.04	16874.4	124	4836.31	3106.8	124	6.564	14.2426
			125	1397.88	3455.07	125	5563.58	1182.33	125	6562.55	1003.71	125	994.47	1912.6	125	41.6252	78.4832	125	2086.67	1140.06	125	3304.35	4861.68				125	4308.81	4367.11				125	1262.4	10430	125	2358.31	4413.16	125	5371.92	13202.8	125	4009.95	3180.09	125	5.667	13.1693
			126	1418.29	5272.13	126	5528.93	1183.7	126	6797.56	1008.21	126	986.746	2029.23	126	42.462	83.0245	126	2062.27	1130.11	126	3347.49	6555.2				126	4245.35	4269.56				126	1158.95	10173	126	2304.23	4433.94	126	5180.32	9348.61	126	3592.71	3155.31	126	5.48	13.514
			127	1435.49	7442.51	127	5449.98	1185.11	127	6851.42	1019.89	127	992.257	1900.28	127	38.4478	80.2635	127	2050.16	1103.09	127	3369.51	6922.58				127	4127.74	4149.62				127	1146.24	9942.87	127	2234.57	4432.46	127	4976.39	7110.35	127	3370.56	3147.01	127	4.182	15.8354
			128	1517.59	8243.6	128	5401.6	1233.12	128	6688.15	977.781	128	988.412	1790.15	128	41.7246	70.8095	128	2042.2	1119.58	128	3310.99	5682.45				128	4081.23	4113.77				128	1151.71	9679.45	128	2244.43	4369.27	128	4884.28	6041.99	128	3145.32	3091.1	128	3.678	14.3116
			129	1492.64	7105.76	129	5235.59	1192.77	129	6522.02	992.218	129	1011.47	1606.24	129	42.8	56.0833	129	2089.05	1133.93	129	3386.94	3997.61				129	3976	4102.19				129	1114.75	9370.77	129	2235.62	4396.87	129	4749.09	5754.68	129	3033.43	2930.22	129	3.162	12.8358
			130	1442.54	4736.43	130	5308.86	1238.84	130	6378.44	1038.85	130	1050.1	1341.17	130	39.8438	41.7917	130	2061.82	1123.67	130	3349.76	3043.4				130	3958.96	4126.4				130	1123.21	9586.38	130	2228.72	4507.62	130	4749.6	5572.22	130	2886.12	2935.46	130	3.028	12.6638
			131	1456.5	3745.93	131	5223	1242.42	131	6354.36	1072.4	131	1074.01	1178.4	131	39.5487	34.7464	131	2003.81	1100.36	131	3289.13	2559.79				131	3928.03	4136.56				131	1070.71	9645.28	131	2224.22	4471.05	131	4686.05	5149.36	131	2694.36	3042.76	131	2.417	11.75
			132	1513.44	3440.31	132	5124.36	1263.3	132	6228.63	1147.14	132	1048.54	1124.04	132	42.5438	29.8128	132	1978.81	1162.38	132	3393.89	2336.65				132	3853.72	4110.7				132	1058.64	9453.2	132	2196.47	4512.32	132	4536.36	4703.31	132	2539.42	3460.1
			133	1520.63	2969.79	133	5185.6	1287.77	133	6107.89	1245.03	133	1063.54	1105.6	133	42.5603	25.9421	133	2033.19	1235.58	133	3414.73	2295.32				133	3734.68	4073.98				133	1081.48	9400.44	133	2176.95	4543.28	133	4400.88	4589.13	133	2425.71	3956.92
			134	1498.82	2653.82	134	5153.33	1396.4	134	6060.09	1272.13	134	1047.18	1128.91	134	41.2436	24.0955	134	2095.29	1255.11	134	3376.52	2109.26				134	3703.52	4179.17				134	1104.2	9563.68	134	2174.42	4545.39	134	4190.03	4520.64	134	2333.16	4005.17
			135	1521.33	2552.81	135	5214.13	1729.45	135	6179.57	1151.67	135	1020.03	1085.44	135	40.9944	23.8815	135	2016.74	1241.15	135	3442.55	1756.45				135	3711.57	4280.43				135	1106	9952.25	135	2182.72	4539.91	135	3989.31	4505.94	135	2205.78	3260.89
			136	1517.96	2381.85	136	5188.48	1981.85	136	6237.47	1118.64	136	991.569	1050.23	136	40.6958	22.798	136	1946.09	1228.12	136	3444.83	1570.95				136	3660.7	4278.21							136	2197.34	4442.45	136	3840.76	4464.31	136	2079.99	3013.08
			137	1423.71	2197.67	137	5131.49	1707.79	137	6299.16	1085.08	137	970.468	1154.15	137	42.8031	23.462	137	1965.11	1190.92	137	3447.35	1467.92				137	3620.54	4313.35							137	2101.14	4477.17	137	3583.62	4510.96	137	1968.74	2854.45
			138	1449.07	2290.57	138	5054.57	1473.61	138	6384.76	1050.06	138	1000.82	1321.9	138	44.0702	23.3519	138	1976.95	1191.82	138	3504.51	1469.58				138	3570.09	4490.12							138	2046.4	4516.11	138	3309.9	4679.77	138	1953	3305
			139	1357.21	2264.01	139	5051.74	1454.48	139	6395.42	1030.87	139	1018.39	1243.49	139	45.6142	24.0036	139	1954.08	1175.63	139	3455.09	1436.11				139	3562.07	5178.38							139	2008.1	4593.32	139	3131.24	5015.49
			140	1294.15	2176.89	140	4835.18	1260.38	140	6442.21	954.198	140	1023.68	1043.85	140	47.786	24.3074	140	1947.4	1250.2	140	3312.54	1422.24				140	3532.55	5960.5							140	2082.42	4566.06	140	2869.11	5009.04
			141	1169.1	2106.55	141	4938.49	1235.24	141	6458.03	949.203	141	1042.02	987.531	141	45.411	25.4302	141	1923.62	1317.78	141	3194.36	1378.57				141	3539.52	6553.5							141	2089.69	4644.08	141	2655.46	4880.58
			142	1069.64	2096.2	142	4869.04	1211.08	142	6255.16	894.127	142	1086.23	924.797	142	47.635	26.6291	142	1930.86	1296.36	142	3038.57	1323.54				142	3527.77	7648.65							142	2015.16	4740.62	142	2435.83	4670.84
			143	1053.07	2049.6	143	4781.68	1215.4	143	6121.38	873.31	143	1099.86	918.931	143	49.0989	28.7149	143	1942	1197.76	143	2797.39	1332.07				143	3499.15	9280.15							143	1912.74	4735.4	143	2231.39	4628.71
			144	984.002	2227.01	144	4764.18	1199.04	144	5958.24	821.551	144	1133.62	911.331	144	45.1104	32.5209	144	1992.91	1131.9	144	2585.32	1285.69				144	3455.23	12546.7							144	1884.03	4807.33	144	2137.42	4695.41
			145	952.228	2556.64	145	4670.58	1167.08	145	5780.65	825.007	145	1154.51	922.338	145	41.5479	39.607	145	2033.07	1114.57	145	2369.41	1306.57				145	3477.4	18119.5							145	1778.14	4855.05	145	1930.12	4830.4
			146	936.477	2689.05	146	4567.79	1220.63	146	5606.65	837.706	146	1217.78	940.458	146	44.2714	54.062	146	2007.25	1094.12	146	2064.24	1306.15				146	3599.13	25053.5							146	1648.63	5033.12	146	1829.61	4959.58
			147	923.5	2359.46	147	4448.11	1166.81	147	5365.99	836.107	147	1286.52	897.072	147	45.254	73.8784	147	1996.58	1073.48	147	1774.28	1333.74				147	3594.49	27590.3							147	1556.03	5104.65	147	1721.63	5285.86
			148	885.123	2086.55	148	4324.07	1249.01	148	5280.37	836.534	148	1292.59	867.997	148	44.6279	84.6687	148	1983.51	1074.08	148	1657.79	1354.72				148	3670.8	25602.7							148	1474.74	5103.08	148	1536.74	5466.33
			149	828.451	1956.86	149	4149.57	1361.06	149	5198.66	824.385	149	1315.8	890.493	149	45.4667	85	149	1946.76	1084.17	149	1578.91	1473.88				149	3730.25	21006.7							149	1369.69	5418.62	149	1386.96	5231.37
			150	799.705	1936.07	150	3993.98	1256.61	150	5160.02	836.139	150	1224.08	822.971	150	47.5782	84.4586	150	1908.37	1153.14	150	1537.68	1414.31				150	3766.3	14935							150	1298.48	5616.27	150	1283.1	4973.23
			151	802	1926.75	151	3861.56	1154.17	151	5009.59	835.029	151	1201.69	848.736	151	47.4389	79.2553	151	1827.3	1211.42	151	1470.5	1301.5				151	3590.62	10176.9							151	1164	5741	151	1201.48	4817.81
			152	766.115	1878.81	152	3722.06	1182.72	152	4871.85	810.665	152	1182.15	816.755	152	47.5109	67.432	152	1779.23	1255.77							152	3438.31	8358.73										152	1202.92	4667.33
			153	776.265	1866.35	153	3496.23	1129.84	153	4795.91	822.522	153	1198.57	799.117	153	50.026	55.0171	153	1698.3	1443.77							153	3188.72	7421.94										153	1131.83	4384.95
			154	712	1925	154	3261.9	1107.5	154	4813.31	820.774	154	1181.95	809.529	154	50.3512	44.0649	154	1675.42	1441.49							154	2927.83	6762.24										154	1002.49	4099.9
						155	3141.67	1124.36	155	4733.49	822.776	155	1154.72	795.222	155	51.9443	36.7846	155	1681.71	1306.85							155	2724.86	5742.21										155	939.746	3589.99
						156	2999.27	1123.05	156	4720.61	833.578	156	1189.37	779.318	156	49.9755	32.2643	156	1666.81	1235.07							156	2651.79	5403.71										156	867.772	3028.22
						157	2818.28	1156.67	157	4724.51	818.907	157	1172.83	761.201	157	51.409	29.2454	157	1720.49	1209.98							157	2637.6	5103.35										157	835.476	2716.05
						158	2630.3	1102.32	158	4603	805.193	158	1144.51	763.399	158	56.5008	26.5288	158	1721.08	1323.25							158	2459.84	4979.83										158	801.5	2439
						159	2380.43	1111.94	159	4580.65	841.879	159	1149.36	775.184	159	60.902	24.1189	159	1639.19	1395.63							159	2281.9	4782.23
						160	2254.98	1137.44	160	4586.59	870.681	160	1180.86	752.379	160	62.2284	22.9303	160	1580.82	1298.05							160	1979.43	4640.32
						161	2080.61	1130.94	161	4464.14	923.039	161	1158.97	745.074	161	59.7615	21.6103	161	1427.51	1141.54							161	1773.04	4557.11
						162	1988.45	1130.55	162	4441.85	882.122	162	1165.99	729.909	162	58.3966	20.4411	162	1251.32	1094.67							162	1598.64	4465.5
						163	1900.59	1119.27	163	4455.48	922.868	163	1155.59	722.664	163	60.8431	19.0603	163	1094.36	1037.39							163	1442.12	4505.45
						164	1699.66	1131.43	164	4466.56	945.935	164	1110.38	732.522	164	59.6125	18.5076	164	1025.23	1060.62							164	1365.65	4453.91
						165	1609.26	1138.56	165	4571.11	1017.53	165	1034.49	708.918	165	59.3259	18.1047	165	978.384	1075.29							165	1291.16	4459.09
						166	1564.29	1137.26	166	4438.96	1019.96	166	963.585	717.326	166	54.7569	16.4383	166	935.88	1055.73							166	1217.37	4303.49
						167	1438.58	1150.79	167	4430.31	996.078	167	873.392	729.967	167	52.0993	16.34	167	894.321	1057.68							167	1119.69	4165.48
						168	1317.29	1119.33	168	4446.39	1027.29	168	796.142	694.108	168	53.9607	15.2789	168	882.072	1034.34							168	1080.66	4179
						169	1235.51	1104.74	169	4481.81	1077.46	169	717.09	721.247	169	51.5813	15.4548	169	812.614	1055.95							169	915.983	4168.3
						170	1236.43	1152.24	170	4634.98	1053.84	170	711.392	718.241	170	50.73	14.894	170	753.037	1035.46							170	842.996	4219.34
						171	1193.43	1165.48	171	4759.4	1097.85	171	669.039	697.397	171	51.1711	14.0802	171	731.131	999.805							171	770.737	4249.16
						172	1165.05	1155.12	172	4786.71	1034.05	172	606.811	683.682	172	47.2022	14.9011	172	693.363	1031.99							172	693.567	4390.66
						173	1058.44	1131.33	173	4922.03	997.517	173	590.032	679.413	173	48.9681	13.9059	173	702.58	1055.52							173	610.065	4607.23
						174	995.56	1090.55	174	5035.31	980.65	174	558.887	687.503	174	52.2524	14.1674	174	645.854	998.102							174	587.817	4841.64
						175	908.013	1056.83	175	5301.81	960.902	175	517.381	693.384	175	56.6171	14.0028	175	580	1021							175	548.901	4809.95
						176	848	1131	176	5283.38	916.707	176	506.203	695.943	176	55.6427	14.7858										176	492.694	4529.58
									177	4996.02	918.126	177	470.024	688.174	177	54.0727	14.906										177	508.141	4332.83
									178	4873.74	952.21	178	428.752	682.495	178	53.0607	15.2534										178	480.166	3948.17
									179	4658.32	974.635	179	399.118	685.466	179	50.4926	17.817										179	454.061	3728.15
									180	4570.38	908.534	180	388.523	680.242	180	48.5504	16.7569										180	444.379	3631.32
									181	4420.84	977.133	181	372.74	652.66	181	46.343	14.9802										181	435.096	3556.16
									182	4462	962.255	182	314.843	634.353	182	42.267	14.5601										182	409.806	3506.4
									183	4215.49	906.548	183	285.168	628.88	183	44.0241	15.2968										183	422.441	3510.11
									184	4072.66	929.466	184	299.428	644.944	184	43.8245	14.4619										184	413.849	3622.55
									185	3900.66	918.846	185	297.143	639.332	185	38.9319	14.2842										185	412.064	3744.29
									186	3859.76	874.051	186	260	629	186	39.6925	13.9561										186	419.316	3637.14
									187	3760.97	869.862				187	40.568	14.3562										187	435.61	3520.5
									188	3696.7	828.169				188	41.2682	14.2458										188	429.126	3287.64
									189	3696.15	767.41				189	40.8447	14.3628										189	418.953	3031.78
									190	3905.2	829.002				190	39.3487	13.921										190	430.693	2771.31
									191	4028.8	786.773				191	39.9867	13.5943										191	433.8	2503.43
									192	4091.47	777.227				192	40.148	13.5367										192	418.8	2355.11
									193	4127.32	731.262				193	35.8246	13.7213										193	398.472	2166.4
									194	4028.51	719.803				194	32.9401	13.2229										194	401.312	2072.82
									195	4072.38	725.274				195	31.218	12.2918										195	395.741	1919.27
									196	3969.15	697.344				196	29.3841	11.6442										196	408.211	1863.88
									197	4014.63	686.334				197	27.6962	11.0329										197	388.626	1798.75
									198	3887.13	732.54				198	27.9871	10.7705										198	397.408	1719.26
									199	3812.11	673.492				199	26.7739	10.2158										199	411.57	1626.48
									200	3517.55	681.295				200	25.5171	9.721										200	364.356	1556.2
									201	3415.86	672.784				201	24.3855	9.5341										201	345.569	1444
									202	3512.33	719.701				202	23.3286	9.5162										202	341.5	1406
									203	3213.3	689.498				203	24.342	9.2295
									204	3044.4	680.273				204	23.2424	9.4036
									205	2849.53	675.132				205	22.1441	9.6623
									206	2622.83	652.562				206	20.4727	9.2816
									207	2441.59	636.444				207	20.2222	8.5364
									208	2103.23	589.354				208	22.5067	8.4223
									209	1824.61	631.794				209	21.9061	8.4914
									210	1666.22	630.217				210	18.9989	8.6974
									211	1523.23	601.85				211	19.2272	9.7134
									212	1460.62	643.556				212	21.0786	11.439
									213	1368.43	620.717				213	19.1665	10.5078
									214	1308.1	638.093				214	19.5851	9.215
									215	1213.06	616.49				215	19.6111	8.5556
									216	1131.84	612.917
									217	1130	597
[truncated: 17 more columns]

## Sheet: Figure 5
													p-value<0,05								p-value<0,05
Figure 5a											Figure 5b	>0,999999999999999	3.08e-13	<0,000000000000001	<0,000000000000001	<0,000000000000001	<0,000000000000001		Figure 5c		5.29164e-06	<0,000000000000001	<0,000000000000001	<0,000000000000001	<0,000000000000001	<0,000000000000001		Figure 5d			Figure 5g			Figure 5j			Figure 5l	1.85634e-09	1.512e-12
Time (h)	0	1	2	4	6	8	10	12		Time (h)	0	1	2	4	6	8	10		Time (h)	0	1	2	4	6	8	10		Exp 1	Exp 2		Before	After		Exp 1	Exp 2		0	20	40	60
exp1	0	6.1555	4.39104	36.6751	67.5006	83.5667	96.5024	95.6141			0.3884	0.4355	0.4276	0.7553	0.6372	0.6664	0.8407			1	3	1	3	19	27	22		0.270504	0.46818		1.25422	1.79052		7.12	10.48		0.6711	0.6275	0.579	0
exp2	0	0	0.884956	11.8081	46.8354	69.6	87.5	84.4828			0.4267	0.4164	0.4525	0.4494	0.5519	1.0756	0.7362			0	1	4	42	31	23	0		0.166464	0.332928		1.30187			10.14	11.8		0.5496	0.8281	0.5998
exp3	0	4.5269	17.6046	84.7335	91.9754	94.2926	90.6549	93.5823			0.3874	0.4422	0.4036	0.4519	0.7984	1.0501	0.8224			0	0	14	118	49	6	28		0.270504	0.447372		1.2294	2.1365		5.7	10.56		0.4875	0.602	0.4752
		0.8232	0.8232	0.0137	0.0004	7.43256e-05	3.04438e-05	3.04438e-05	p-value<0,05		0.4012	0.4869	0.4599	0.6857	0.5422	1.0405	0.5642			0	0	0	10	15	25	93		0.280908	0.322524		1.1287			10.72	10.61		0.5639	1.0121	0.5
											0.4426	0.5371	0.423	1.5282	0.7707	0.7126	0.7855			0	3	21	0	24	35	55		0.20808	0.436968		0.951898	1.2899		5.28	6.73		0.4983	0.9948	0.4793
											0.4151	0.7068	0.4121	0.5778	0.8474	0.8335	0.8959			0	0	3	40	10	23	36		0.124848	0.36414		0.67599			5.17	7.35		0.8152	0.5504	0.4219
Figure 5i											0.5066	0.4466	0.4514	1.1461	0.6566	0.9088	0.5666			0	0	44	36	7	25	30		0.249696	0.36414		0.757352	1.1491		7.04	5.73		0.9744	0.7314	0.4543
0.5	0.145498	0.196974	0.135617	0.147026	0.197033	0.136295					0.4967	0.5287	0.4567	0.8641	0.6815	0.5869	0.5501			0	0	3	62	23	37	22		0.20808	0.384948		0.402107			6.01	8.21		0.6761	0.8108	0.6258
1	0.199938	0.250402	0.150393	0.202157	0.249526	0.150739					0.4688	0.5509	0.4371	0.5843	0.5806	1.1659	0.7842			0	0	1	44	14	28	7		0.218484	0.239292		0.535811	1.09226		8.77	7.15		1.2012	0.9388	0.461
1.5	0.294881	0.372856	0.239435	0.299392	0.377442	0.240105					0.4068	0.5043	0.4508	0.8115	0.6052	0.797	0.5396			0	0	1	24	68	6	38		0.135252	0.270504		0.558572			9.68	5.5		1.1736	1.0196	0.6964
2	0.347215	0.423266	0.298061	0.349472	0.426779	0.300505					0.4534	0.6997	0.435	0.6715	0.6928	0.7375	0.586			0	0	0	21	9	5	1		0.093636	0.15606		1.78586	1.41593		5.5	12.05		1.1201	0.531	0.5568
2.5	0.414582	0.501211	0.360515	0.418644	0.50061	0.359649					0.4204	0.4707	0.4454	0.782	0.7678	0.5539	0.8835			0	0	0	24	14	30	17		0.145656	0.384948		0.624828			4.84	9.92		1.0833	0.8307	0.4966
3	0.458015	0.538201	0.386774	0.463923	0.542561	0.388823					0.4278	0.4254	0.4948	0.5843	0.5877	1.1195	0.7643			0	0	7	36	30	34	3		0.2601	0.405756		0.644333	1.14094		9.06	9.27		1.1542	1.4813	0.446
3.5	0.486627	0.651038	0.454458	0.484631	0.557761	0.458684					0.4232	0.4659	0.5	0.815	0.526	0.6087	0.6444			0	0	73	49	5	24	6		0.197676	0.2601		0.714024			8.53	4.99		1.3472	0.6807	0.4246
4	0.604531	0.754835	0.552308	0.607615	0.657127	0.551645					0.4523	0.5129	0.432	0.5014	0.778	0.8924	0.595			0	0	113	59	38	16	3		0.176868	0.447372		0.557771	0.875789		5.65	6.95		1.1747	0.9451	0.4858
4.5	0.645772	0.844885	0.649997	0.644222	0.743917	0.655847					0.4517	0.4011	0.5014	0.4662	0.7454	0.8723	0.4713			0	0	0	54	40	4	0		0.176868	0.343332		0.624541			10.41	7.35		0.7229	0.5792	0.425
5	0.761973	0.970521	0.680562	0.764564	0.926131	0.685802					0.4032	0.5242	0.5018	0.6639	0.5938	0.7403	1.0311			0	0	14	43	54	2	16		0.176868	0.46818		1.33961	2.45269		9.57	7.21		0.6621	0.8997	0.4068
5.5	0.860408	1.1053	0.83034	0.857741	1.01917	0.839806					0.4228	0.5668	0.4496	0.521	0.626	0.6912	0.6412			0	0	26	24	19	8	10		0.2601	0.166464		2.26041			11.04	10.77		0.7037	0.7266	0.5277
6	0.91693	1.21912	0.977503	0.917663	1.12818	0.975548					0.4498	0.5211	0.3864	0.766	0.9613	0.8162	0.7492			0	0	35	52	42	0	23		0.15606	0.301716		1.03517	1.66188		10.59	4.78		0.5732	0.8632	0.4633
6.5	1.02903	1.33698	1.0305	1.03016	1.32975	1.03132					0.409	0.5227	0.6338	0.8721	1.0241	0.7063	0.8263			0	0	4	7	31	1	34		0.135252	0.395352		0.798607			11.15	11.79		0.5761	0.7618	0.4161
7	1.06897	1.43659	1.06241	1.07592	1.43931	1.07473					0.4078	0.5415	0.5899	1.2253	0.9086	0.8808	0.5427			0	0	0	66	56	5	20		0.15606	0.322524		1.22822	3.71728		8.57	5.36		0.8354	0.7799	0.439
7.5	1.18633	1.55113	1.19019	1.18289	1.556	1.18817					0.422	0.4096	0.6389	0.6403	0.8726	0.7267	0.7011			0	55	5	40	31	26	1		0.187272	0.384948		1.85026			9.06	8.05		0.8132	0.834	0.4116
8	1.23756	1.68036	1.40854	1.23484	1.69817	1.40262					0.5014	0.4651	0.4994	0.4775	1.036	0.8257	0.8494			0	0	23	38	27	4	17		0.2601	0.530604		1.63834	2.82391		7.02	11.46		1.0418	0.56
8.5	1.40781	1.8185	1.45189	1.42991	1.86365	1.44855					0.446	0.5454	0.6236	1.241	0.9872	0.667	0.5713			0	0	0	37	2	49	11		0.135252	0.541008		1.07919			9.02	10.38		0.6946	0.6042
9	1.51471	1.9098	1.51572	1.53183	1.90792	1.52148					0.4629	0.5898	0.5436	0.5902	0.5677	1.0363	0.8385			0	0	1	13	9	22	6		0.166464	0.426564		1.51063	2.04598		8.03	6.98		0.7762	0.6377
9.5	1.66515	2.19909	1.64811	1.65699	2.16014	1.65487					0.4016	0.5739	0.552	0.477	0.937	0.9544	0.417			0	0	2	39	33	32	20		0.20808	0.457776		1.40507			6.89	4.74		0.6172	0.5769
10	1.74864	2.18833	1.74205	1.86879	2.29647	1.63525					0.3893	0.643	0.9161	0.6685	0.4777	0.7609	0.5098			0	17	20	38	65	34	23		0.218484	0.499392		0.566092	1.55553		4.8	4.61		0.5326	0.7267
											0.4081	0.4837	0.6343	0.6188	0.8727	0.9202	0.5735			0	3	10	56	12	24	36		0.218484	0.322524		1.34121			8.14	8.01		0.6856	0.691
											0.435	0.6409	0.5726	0.6626	0.4881	0.522	0.5459			0	12	28	46	20	31	4		0.228888	0.509796		1.17067	0.899289		8.39	7.12		0.7128	0.6508
Figure 5k											0.422	0.4941	0.6379	1.0603	1.085	0.6652	1.0461			0	0	7	23	37	1	33		0.187272	0.374544		0.274556			8.94	5.14		0.8178	0.4559
0	20	40	60								0.4149	0.5531	1.3317	0.5784	0.5479	0.7674	1.7196			0	6	29	27	65	28	17		0.135252	0.374544		1.52254	1.89465		8.43	11.63		0.8219	0.8582
90.167	87.2177	6.2288	0								0.4681	0.466	0.5014	1.1332	0.818	0.6612	0.9157			0	0	1	27	40	6	9		0.291312	0.187272		0.851747			9.32	11.77		0.6883	1.0671
84.9594	82.9365	2.53165	0								0.4269	0.6173	0.6211	0.5838	0.9596	0.5049	0.729			0	0	5	38	26	1	6		0.353736	0.384948		1.7057	1.16175		5.97	7.92		0.6068	0.5442
90.2006	80.8863	20.9876	1.97912								0.3977	0.4971	0.5683	1.545	1.0941	0.6666	0.7798			0	0	0	14	37	0	6		0.301716	0.187272		0.235224			6.8	4.88		0.6269	0.4481
	0.7093	4.5617e-07	1.65895e-07	p-value<0,05							0.4039	0.6129	0.499	0.4209	0.8282	0.5069	0.6411			0	0	0	26	29	2	13		0.374544	0.353736		1.07983	1.8943		10.86	11.45		0.5095	0.674
											0.426	0.5038	0.5686	0.5585	1.4144	0.761	0.5336			0	0	2	16	20	10	3		0.093636	0.301716		1.39625			4.18	10.5		0.4708	0.7222
Figure 5o											0.4012	0.4529	0.6523	0.4695	0.6306	0.5852	1.0351			0	0	0	21	20	0	13		0.135252	0.280908		1.57849	2.62933		11.03	4.23		0.8009	0.8946
	DMSO		ML-240		ML-240		NLS-873				0.4705	0.5093	0.6854	0.5253	0.5433	0.5128	1.2709			0	0	5	18	44	10	5		0.176868	0.332928		1.55019			7.97	6.51		0.939	0.7949
HBSS	0.1%	0.3%	3 μM	9 μM	2 μM	20 μM	10 μM	30 μM			0.4365	0.4299	0.4714	0.5832	0.4589	0.605	0.9064			0	0	19	50	22	39	12		0.374544	0.384948		1.8351	2.80692		9.29	6.47		0.6671	0.9268
60.0823	1.13207	0.854701	0	1.2605	0.378788	1.82648	5.83658	1.5444			0.4215	0.4325	0.803	1.2374	0.4855	0.6297	0.6622			0	2	5	14	31	0	53		0.426564	0.426564		1.03608			9.37	8.28		1.1543	0.7069
81.4634	0.429185	1.5748	1.88679	2.22222	0	0.403226	4.70085	1.0101			0.5417	0.4137	0.4204	0.6658	0.6618	0.5552	1.1077			0	1	0	44	35	14	12		0.343332	0.46818		3.03821	2.92842		6.71	9.79		1.1548	0.5538
86.5	3.6	3.45	2.3	2.3	2.85	2	19	6.55			0.4667	0.4568	0.4001	0.5155	0.7974	0.616	1.1801			0	37	38	26	15	42	10		0.395352	0.31212		0.863447			4.19	11.04		1.0165	0.9744
	0.0008	0.0008	0.0008	0.0008	0.0008	0.0008	0.0021	0.0009	p-value<0,05		0.4116	0.3971	0.4502	0.5077	0.5418	0.615	1.546			0	0	7	8	0	26	11		0.478584	0.332928		0.935001	1.40608		7.82	4.72		1.0344	0.9699
											0.4344	0.6395	0.5338	1.2157	0.5327	0.7235	0.7308			0	21	5	61	40	25	43		0.301716	0.291312		0.998385			8.54	11.29		1.0969	0.6014
											0.5517	0.4496	0.5813	0.8122	0.5881	0.5822	0.7562			0	0	2	10	9	4	6		0.322524	0.228888		1.29195	1.71488		7.82	11.04		1.2429	0.6773
											0.501	0.4332	0.5536	1.1137	0.6854	0.7596	0.5685			0	26	1	115	11	18	2		0.353736	0.405756		1.06078			5.96	8.55		1.076	0.4897
											0.5276	0.4292	0.737	1.1136	0.8507	0.8041	1.0758			0	31	0	71	4	10	11		0.384948	0.291312		1.51853	5.13722		4.32	8.09		0.6724	0.4463
											0.6426	0.4116	0.5674	0.7612	0.5288	0.599	0.8875			0	27	105	9	39	24	31		0.135252	0.384948		1.46354			5.59	10.81		0.6279	0.568
											0.5726	0.4582	0.5804	0.7636	0.5142	0.8124	1.4442			0	3	29	20	57	4	27		0.374544	0.436968		1.81815	2.37957		8.55	13.03		0.716	0.6057
											0.5577	0.5374	0.5806	2.0555	0.4868	0.8501	0.7193			0	0	26	42	32	43	25		0.197676	0.447372		1.59624			4.8	4.64		0.5562	0.4903
											0.6815	0.4183	0.5908	1.3569	0.6318	0.4938	1.1635			0	4	0	0	35	32	9		0.187272	0.36414		1.05635	1.41753		4.27	10.92		0.8115	0.5109
											0.4945	0.5544	0.5838	0.7852	1.5003	0.4911	0.7155			0	0	11	25	49	35	19		0.301716	0.270504		0.887769			8.02	6.07		0.8449	0.4921
											0.4139	0.4591	0.6092	1.3705	1.158	0.6655	0.6239			0	0	4	104	74	9	13		0.41616	0.218484		1.22231	4.50574		4.58	10.27		0.9657	0.8648
											0.4973	0.43	0.4252	0.8925	1.019	0.4621	1.4446			0	0	0	33	49	39	2		0.176868	0.15606		3.43841			5.09	5.15		0.653	0.4956
											0.5445	0.4077	0.6525	1.6861	1.6216	0.4567	1.5759			0	0	7	53	29	12	12		0.239292	0.280908		1.44239	1.89764		5.19	5.79		0.7109	0.641
											0.5863	0.5219	0.7455	1.2613	1.4995	0.5724	2.0541			0	24	71	6	30	13	12		0.46818	0.291312		1.07794			6.23	8.85		0.5747	0.6479
											0.6474	0.4215	0.5425	1.0816	0.5282	0.5773	1.3222			0	2	1	35	6	6	0		0.374544	0.374544		1.26897	1.82692		7.88	9.25		0.615	0.7944
											0.5153	0.4439	0.6726	1.4735	0.7009	1.0278	0.8769			0	0	51	6	1	13	24		0.301716	0.270504		0.623807			7.1	6.28		0.7612	0.4865
											0.5235	0.4645	0.4492	0.9436	1.0382	0.8687	0.6609			0	0	0	42	17	22	0		0.228888	0.384948		p-value<0,05	0.0002		5.62	4.41		0.6948	0.6631
											0.5915	0.4433	0.5025	0.5444	0.5532	0.4471	0.5372			0	0	0	69	45	13	22		0.405756	0.405756					7.28	5.77		0.7285	0.6624
											0.6122	0.4459	0.5667	1.8106	0.6997	0.763	0.7384			0	11	8	42	66	0	0		0.374544	0.447372					8.5	12.9		0.6713	1.1697
											0.5961	0.5891	0.5661	1.1021	0.9332	0.5106	0.565			0	0	0	9	39	32	4		0.135252	0.57222					11.02	5.74		0.581	1.2231
											0.5744	0.4229	0.508	1.1424	0.4774	0.5204	0.7159			0	75	0	37	19	1	10		0.249696	0.478584					9.36	5.52		0.4581	0.6501
											0.6068	0.4455	0.7798	0.6169	0.9205	0.4195	1.9115			0	0	0	13	30	2	37		0.166464	0.488988					7.31	9.51		0.5514	0.4727
											0.5594	0.4066	0.5136	1.6563	0.8933	0.6587	0.5845			1	6	26	54	24	0	10		0.332928	0.478584					9.66	8.53		2.9103	0.9582
											0.5765	0.3943	0.769	1.478	0.952	0.421	1.9915			0	0	0	14	37	15	25		0.270504	0.499392					4.16	8.22		1.0654	1.0105
											0.4744	0.4366	0.4261	0.6065	0.9162	0.9342	0.612			0	0	20	51	36	0	6		0.509796	0.218484					9.3	7.58		0.7229	0.6422
											0.5613	0.4137	0.7303	1.3842	1.3058	0.4887	2.2536			0	2	30	19	26	1	25		0.093636	0.270504					10.93	9.04		1.7318	0.69
											0.5303	0.4477	0.4921	1.3236	0.965	0.6136	0.4587			0	9	11	43	40	18	18		0.20808	0.384948					4.92	9.66		1.2629	0.4776
											0.4083	0.4279	0.6141	0.7387	0.4969	0.6335	1.5859			0	0	25	42	23	66	11		0.405756	0.447372					8.41	6.16		2.2688	1.2549
											0.4602	0.4149	0.7707	1.4681	0.9312	0.4535	1.1605			0	1	2	44	29	34	14		0.384948	0.249696					6.26	8.27		0.8853	0.9606
											0.4557	0.4791	0.4407	1.3436	1.1607	0.8503	0.8717			0	25	41	33	56	0	0		0.197676	0.395352					7.76	8.41		0.5458	1.5438
											0.5534	0.3788	0.4385	1.5282	1.2154	0.4493	1.1187			0	0	6	1	4	0	10		0.176868	0.353736					6.41	7.98		0.6401	0.8139
											0.423	0.3935	0.4338	1.7831	1.2213	0.535	0.6689			0	0	21	45	21	0	0		0.374544	0.405756					5.79	5.41		0.7509	0.4732
											0.4747	0.4423	0.4528	0.561	0.9834	0.8109	0.6193			0	0	0	62	26	1	2		0.36414	0.332928					4.71	4.74		1.9815	0.9874
											0.3809	0.3906	0.4657	0.9919	0.6016	0.7196	2.0556			0	0	7	0	19	82	18		0.093636						10.94			1.0444	0.8912
											0.5109	0.4726	0.4154	0.4173	0.7254	0.607	1.6907			0	1	0	80	52	27	3		0.436968						5.77			0.522	0.6718
											0.5671	0.4103	0.6075	0.5055	1.133	0.7918	0.481			0	0	14	14	36	9	3		0.332928						9.38			1.1988	1.2397
											0.4028	0.417	0.4847	0.6674	0.6302	0.7855	0.7742			0	0	8	26	12	16	22		0.405756						7.9			0.8062	1.2937
											0.5773	0.4182	0.6043	0.8794	1.3334	0.7845	2.3308			0	0	0	79	44	27	28		0.447372						11.2			0.8185	0.796
											0.4777	0.4137	0.7315	0.4779	0.7026	0.4696	0.4475			0	0	10	26	29	24	4		0.31212						3.85			2.4153	1.3024
											0.4463	0.4086	0.4879	0.8206	1.4228	0.6692	1.5559			0	0	28	0	20	22	17		0.218484						10.48			0.8036	0.7147
											0.456	0.442	0.5771	1.1733	1.2591	0.7784	3.2767			0	0	26	0	103	11	7		0.280908						7.57			0.7363	0.7775
											0.4565	0.3984	0.522	0.6295	0.6891	0.4882	1.584			0	0	11	14	9	60	9		0.093636						11.14			0.985	1.072
											0.4315	0.4106	0.9152	1.2418	0.9423	0.5013	1.0152			0	0	5	39	23	27	44		0.46818						4.79			1.1102	1.0244
											0.5099	0.4559	0.437	0.4197	0.968	0.7663	1.6179			0	0	0	40	33	12	4		0.249696						5.5			0.4323	0.654
											0.4251	0.4042	0.5716	0.704	1.0911	0.7757	1.1907			0	0	1	34	11	34	0		0.083232						10.75			0.8557	1.1204
											0.426	0.4152	0.5317	1.7227	1.309	0.9911	0.8336			0	4	4	57	7	6	17		0.343332						6.71			0.4756	0.7058
											0.4157	0.4159	0.4756	0.713	0.8988	0.756	1.3963			1	0	58	6	81	1	0		0.280908						6.7			2.1559	1.3595
											0.437	0.403	0.5326	1.2396	0.6176	0.5355	0.4825			0	2	3	8	7	8	17		0.249696						8.79			1.0603	0.6167
											0.4626	0.523	0.4881	0.5308	0.5401	0.6808	0.8075			0	1	1	25	45	12	17		0.31212						6.09			0.6352	1.0283
											0.413	0.4106	0.5365	1.232	1.4186	0.5425	0.9949			0	3	5	65	81	30	12		0.384948						8.77			0.7803	0.9013
											0.4612	0.4125	0.4058	2.3897	1.2473	0.5875	0.5324			0	28	62	21	34	23	13		0.457776						9.65			0.6708	1.1554
											0.4218	0.4925	0.4456	0.6875	0.816	0.5393	0.5274			0	3	3	31	31	32	7		0.2601						8.7			0.4569	1.119
											0.3911	0.4853	0.4493	0.9169	0.8133	0.6648	1.9974			0	0	4	21	0	33	4		0.166464						7.05			0.9789	1.0048
											0.4105	0.454	0.4162	1.3302	0.5951	0.4657	1.1103			0	1	48	31	71	22	4		0.436968						9.65			0.5649	1.0336
											0.5461	0.4374	0.4141	0.8182	0.882	0.6969	1.6762			0	0	2	36	16	18	24		0.36414						5.44			1.8966	1.0547
											0.5418	0.4099	0.4195	0.4514	1.2306	0.7168	0.5749			0	0	14	32	37	44	14		0.166464						9.05			1.2514	0.7672
											0.4195	0.4261	0.4831	2.3834	0.5532	0.7453	1.1928			0	10	6	22	1	48	11		0.374544						9.35			1.9799	0.8704
											0.4428	0.4624	0.4419	0.4888	0.9321	0.5757	0.4732			0	5	9	43	41	14	16		0.31212						5.95			0.676	1.294
											0.451	0.4647	0.4097	1.0021	0.4415	0.8222	0.5651			0	2	1	29	17	53	7		0.46818						8.42			1.4097	1.0567
											0.5384	0.4442	0.4509	0.9075	1.0456	0.6951	1.4595			0	56	0	7	10	7	0		0.145656						10			1.2715	1.1939
											0.5063	0.4325	0.5117	0.5554	1.1345	0.5251	0.7555			0	37	0	28	68	120	27		0.166464						10.19			1.1272	0.7704
											0.5599	0.5015	0.528	0.6964	0.7898	0.7175	1.2503			0	7	18	1	0	57	7		0.145656						4.53			2.0189	0.8995
											0.5371	0.4764	0.6136	0.8453	0.7312	0.6906	0.5935			0	2	0	26	0	59	2		0.395352						7.68			1.3376	0.4791
											0.6456	0.4378	0.6155	1.5148	0.6712	0.6374	1.5194			0	53	38	24	20	2	2		0.5202						8.98			1.089	0.5997
											0.5954	0.4801	0.4688	1.1466	0.7445	0.5449	0.519			0	1	21	15	12	10	1		0.187272						5.49			0.5018	0.5249
											0.6917	0.4425	0.4691	0.8394	0.953	0.529	0.8861			0	9	32	43	57	36	33		0.593028						5.03			0.6865	0.721
											0.6229	0.4605	0.4357	0.6649	0.8476	0.6211	0.6801			0	0	0	59	36	10	11		0.322524						6.45			0.932	0.6517
											0.4317	0.5509	0.6176	0.8221	0.9224	0.5755	0.4427			0	2	0	43	17	0	16		0.228888						4.79			1.4515	0.5618
											0.4975	0.4617	0.421	0.5377	1.4772	0.5525	0.8896			0	27	7	31	38	7	13		0.395352						9.02			1.8326	0.4986
											0.494	0.5834	0.6173	0.6197	1.073	0.5742	2.3182			0	0	4	14	56	29	1		0.301716						5.68			0.7908	0.6052
											0.6475	0.4754	0.4859	0.6466	0.5925	0.5676	0.6254			0	10	0	54	21	2	0		0.561816						10.94			1.7179	0.6708
											0.8074	0.5961	0.6783	0.4071	0.656	0.4972	0.7613			0	28	0	35	29	22	5		0.31212						10.16			1.2194	0.9415
											0.4624	0.4157	0.5189	0.6338	1.4197	0.9347	1.7577			0	0	0	50	5	0	1		0.530604						6.02			0.9979	0.5679
											0.8332	0.5074	0.6246	0.5263	0.6836	0.5053	2.5472			0	0	0	37	44	0	10		0.197676						8.99			1.21	0.6978
											0.6115	0.3973	0.439	0.4629	0.7042	0.9898	1.3405			0	0	0	74	58	0	8		0.343332						7.1			0.953	0.5937
											0.5938	0.5183	0.4083	0.7142	1.172	0.7439	1.3681			0	0	70	13	30	66	5		0.57222						6.06			1.4022	0.6426
											0.6534	0.3973	0.4811	0.6728	0.5565	1.543	1.163			0	2	10	42	41	20	24		0.301716						4.26			0.5226	0.5224
											0.6701	0.6574	0.587	0.5516	0.6839	0.5059	0.4727			0	0	41	54	22	6	11		0.499392						11.06			0.6141	0.7769
											0.5284	0.4246	0.648	0.7432	0.7257	0.835	0.5809			0	0	22	37	0	19	4		0.166464						5.52			1.144	0.5643
											0.6346	0.4255	0.4985	0.454	1.0298	0.5573	0.5875			0	1	23	19	31	63	0		0.187272						6.81			0.5641	0.5711
											0.6687	0.4782	0.4367	0.4668	0.7432	0.5738	1.2211			0	18	5	47	15	21	23		0.343332						7.42			0.5338	0.789
											0.7004	0.4122	0.4459	0.8624	0.6806	0.3957	0.6399			0	8	24	9	45	91	13		0.322524						11.19			0.7067	0.5796
											0.4701	0.4547	0.4218	0.4406	0.9722	1.2283	0.703			0	0	9	49	41	30	24		0.634644						6.72			0.4572	0.5669
											0.6267	0.4326	0.4291	0.5386	0.4956	0.8146	0.5233			0	0	40	37	45	35	7		0.353736						6.26			0.5643	0.7782
											0.4103	0.4573	0.4594	0.6098	0.8444	0.43	1.602			1	0	21	17	27	50	22		0.2601						3.86			0.8511	0.9935
											0.5526	0.5035	0.4225	0.9595	0.7598	1.3155	0.6514			0	1	36	7	30	35	3		0.353736						6.4			0.6432	0.8944
											0.4928	0.4314	0.4954	0.5522	0.7375	1.17	1.7732			0	0	0	33	24	17	19		0.478584						6.91			0.6235	0.9869
											0.5542	0.5746	0.4106	0.5063	0.8743	1.2755	1.5506			0	0	0	28	31	29	20		0.374544						4.72			0.6424	0.7071
											0.5763	0.4112	0.6084	0.898	0.5291	0.5058	1.2682			0	1	0	16	34	30	15		0.593028						4.33			0.6437	0.6248
											0.5824	0.4513	0.5006	0.6309	0.475	0.5876	0.5229			0	4	39	79	16	14	7		0.343332						5.08			0.5037	0.5907
											0.541	0.4898	0.4095	0.6719	1.0609	0.6047	1.6208			0	39	1	39	40	13	24		0.395352						8.89			0.5308	0.918
											0.5023	0.4954	0.6069	0.6487	0.5994	0.5542	1.3771			0	0	114	45	9	69	16		0.2601						6.65			0.8812	0.5639
											0.5933	0.5022	0.4463	0.6079	1.4847	0.8371	0.7477			0	17	14	50	25	1	10		0.488988						4.4			1.07	0.7769
											0.5848	0.5233	0.7384	1.2359	0.6862	0.6606	1.759			17	0	16	31	24	46	9		0.239292						4.26			0.9393	0.6148
											0.5851	0.552	0.5423	0.5872	0.6972	1.0197	0.7041			0	0	3	33	17	14	3		0.603432						6.02			0.6775	0.6883
											0.5818	0.5102	0.6739	0.9403	1.1153	0.5385	1.9542			0	0	2	36	44	28	14		0.57222						5.55			0.6539	0.6579
											0.5737	0.4712	0.4517	0.713	1.1601	0.9993	0.7004			0	0	1	54	44	20	34		0.499392						5.14			0.5785	0.5729
											0.438	0.4756	0.4972	0.7579	0.6233	0.7822	1.7864			0	0	28	35	25	42	26		0.530604						9.73			0.5739	1.2475
											0.6045	0.4549	0.4612	0.5091	0.4798	0.9521	1.5006			0	0	3	5	14	16	31		0.197676						8.49			0.7443	0.8726
											0.5437	0.4975	0.4735	0.4263	0.6205	0.5012	1.4323			0	0	1	19	38	17	20		0.270504						9.99			0.9347	1.7921
											0.5054	0.4805	0.4917	0.6246	1.1107	0.4803	1.0603			0	0	89	8	32	43	38		0.15606						10.21			0.8495	1.7589
											0.5259	0.5207	0.4777	0.6401	0.6039	0.4791	1.1576			0	0	6	103	70	49	65		0.499392						10.94			0.602	0.4741
											0.5021	0.4603	0.5411	0.6599	0.5533	0.486	0.7344			0	0	12	22	8	9	13		0.374544						8.33			0.7794	1.3274
											0.5511	0.3817	0.4475	0.6558	0.5279	0.512	1.2436			0	0	56	48	20	20	38		0.332928						9.62			0.7041	2.0264
											0.4425	0.4072	0.5177	0.5016	0.8727	0.7667	1.1344			0	0	1	16	18	23	14		0.124848						11.09			1.152	0.7051
											0.5367	0.3988	0.4948	0.6827	0.6031	1.0529	1.2496			0	0	50	6	0	31	6		0.436968						10.69			0.5333	1.0387
											0.5757	0.5404	0.5125	0.5151	0.642	0.8098	1.0769			0	0	35	18	56	30	7		0.124848						4.55			0.9323	1.5938
											0.5904	0.5019	0.4487	0.8078	0.6234	1.0277	1.6796			0	0	0	56	26	15	6		0.301716						4.58			0.64	1.2359
											0.4346	0.4077	0.408	1.3538	0.6088	0.7189	1.6754			0	22	13	71	33	104	11		0.239292						6.61			0.587	0.4763
											0.5215	0.4149	0.5402	0.4405	0.4869	0.9017	1.5449			0	0	20	104	79	29	20		0.2601						9.58			0.7775	1.1751
											0.5317	0.3894	0.5177	1.3309	0.6549	0.7479	0.969			0	1	0	19	38	7	3		0.36414						9.08			0.6732	0.4159
											0.4466	0.4341	0.58	0.8546	0.5898	0.5009	0.5066			0	0	0	21	21	16	4		0.697068						8.73			0.7991	0.6395
											0.5104	0.4734	0.501	0.5336	0.7647	0.6635	1.8828			0	0	66	10	36	25	23		0.5202						4.71			0.6553	0.8306
											0.5492	0.4201	0.6233	0.6106	1.3056	0.8427	0.8014			0	3	26	26	23	0	12		0.509796						6.91			0.8813	0.8487
											0.5194	0.4651	0.4048	0.9414	0.8198	0.5168	0.9339			0	0	58	4	38	13	5		0.457776						9.09			0.7371	1.0145
											0.4786	0.4625	0.9536	0.6604	0.4887	0.9268	1.4035			0	1	45	35	2	26	8		0.36414						10.67			0.5015	1.15
											0.4957	0.4237	0.6509	0.6349	0.5891	1.1715	1.1656			0	0	22	46	22	10	20		0.478584						11.04			0.8136	1.1144
											0.4858	0.4418	0.7159	0.9843	1.0388	0.5168	1.1057			0	0	101	1	7	72	4		0.603432						5.39			0.6037	1.374
											0.4109	0.432	0.5415	0.9617	0.8468	1.1345	1.4159			0	0	31	49	1	0	0		0.176868						7.91			0.9022	0.7348
											0.5442	0.5339	0.5297	0.7082	0.6588	0.5702	1.6648			0	7	9	86	9	12	7		0.280908						5.18			0.5871	0.6742
											0.5149	0.6239	0.5394	0.6461	1.2761	1.175	0.8562			1	0	7	36	2	15	10		0.457776						9.49			0.3922	1.6435
											0.5505	0.6097	0.509	0.65	0.8541	0.7454	0.7345			0	43	11	23	26	33	0		0.228888						6.06			0.5465	1.2747
											0.5171	0.4473	0.4608	0.5493	0.7773	0.7354	0.6761			0	4	19	29	18	76	18		0.218484						8.38			0.5716	1.1859
											0.4632	0.4377	0.648	0.5564	0.5618	0.5732	1.1587			0	0	14	101	32	15	8		0.541008						9.17			0.5062	1.225
											0.5785	0.5859	0.4698	0.5761	0.6346	0.9981	1.4264			0	0	15	31	35	34	15		0.697068						6.63			0.507	1.0026
											0.5814	0.5936	0.7593	0.5617	0.9661	0.543	1.2422			0	0	0	0	71	57	0		0.20808						8.68			0.5773	0.6345
											0.4995	0.4028	0.4484	0.6161	0.6141	0.5557	1.1291			0	1	15	10	39	39	0		0.426564						7.77			0.5424	0.7836
											0.6074	0.5334	0.4034	0.5258	1.084	0.6554	1.5496			0	4	1	39	21	36	3		0.613836						8.78			0.5618	0.9035
											0.4962	0.4678	0.4604	0.5805	0.8434	0.676	1.244			0	8	2	30	26	35	2		0.561816						4.24			0.8152	0.6047
											0.5323	0.472	0.5319	0.7746	1.3357	0.5284	1.4695			0	2	4	46	20	45	1		0.322524						8.48			1.1156	0.6405
											0.4262	0.5626	0.5846	0.4986	0.5299	0.8473	1.3807			0	0	17	13	18	23	0		0.36414						5.81			1.6083	0.9152
											0.4725	0.4946	1.1758	0.7292	0.8596	0.8468	0.8878			0	100	2	49	50	25	8		0.280908						11.18			1.2376	0.6275
											0.4799	0.5605	0.8032	0.9885	0.9931	0.5726	0.9336			0	3	3	29	57	1	5		0.582624						6.53			1.3171	0.5449
											0.4936	0.5785	0.5271	0.8213	0.6786	0.6938	1.745			0	63	9	57	31	2	18		0.187272						9.62			0.7555	0.6753
											0.4427	0.5635	0.5988	0.796	1.0583	1.021	1.1719			9	79	22	86	11	28	24		0.270504						6.24			1.2461	0.6562
											0.393	0.639	0.5845	1.187	1.0367	1.1095	1.1417			0	9	44	71	8	17	0		0.291312						7.65			1.5443	0.8174
											0.4734	0.7288	0.5932	0.8075	0.7498	0.7439	1.1994			0	1	24	14	23	25	51		0.509796						7.11			0.9882	0.6463
											0.4397	0.5283	0.7553	1.5562	0.7448	0.551	1.6809			0	2	41	18	21	22	0		0.46818						10.51			0.8392	0.8029
											0.5786	0.6544	0.7712	1.123	0.6274	1.0095	1.8118			0	1	38	51	87	33	10		0.686664						6.92			0.9055	0.7726
											0.5636	0.4632	0.8834	1.1249	0.4393	0.8772	1.4764			0	0	4	74	37	32	9		0.436968						9.01			1.2588	0.9636
											0.4511	0.5779	0.7712	0.6742	0.5006	0.7365	1.8766			0	0	17	7	0	53	0		0.478584						11.1			0.8406	0.5781
											0.5184	0.5068	0.4887	0.889	0.6833	0.6884	0.4838			0	0	0	49	6	52	23		0.270504						8.72			0.9906	0.5723
											0.4961	0.4342	0.5957	1.1141	0.6809	0.7665	1.1186			0	0	0	23	16	65	0		0.166464						7.97			0.7612	0.9508
											0.5281	0.4554	0.4858	1.0423	0.6551	0.8143	0.6049			1	0	26	13	27	30	14		0.20808						4.16			1.1026	1.4253
											0.421	0.5062	0.5523	0.9323	0.8798	1.3246	1.4566			0	0	21	22	0	21	8		0.36414						10.44			0.9602	0.5375
											0.4859	0.5215	0.6458	1.3313	0.6562	1.1691	0.4844			0	0	0	6	9	48	13		0.343332						4.63			0.7615	0.7638
											0.4777	0.4401	0.6146	1.5993	0.601	0.5597	1.3801			0	0	17	17	59	19	17		0.197676						9.68			0.9184	0.7366
											0.4487	0.6807	0.7727	1.2498	0.8346	0.9158	2.3553			0	0	0	36	37	78	12		0.353736						6.52			1.0629	0.6329
											0.5116	0.4586	0.4646	0.7195	0.7372	1.0567	1.2158			0	32	3	48	21	23	16		0.322524						8.82			0.8142	0.6193
											0.4358	0.4734	0.4517	1.2475	0.9287	0.7518	1.2075			0	0	29	41	39	27	3		0.343332						6.73			1.1117	0.4848
											0.55	0.5506	1.1847	1.257	1.3343	0.6974	1.2035			6	10	4	45	0	51	0		0.197676						7.29			1.111	0.6378
											0.5797	0.4052	0.7255	0.7396	0.9011	0.6229	1.1602			0	17	1	0	39	50	15		0.145656						4.33			1.2575	0.9556
											0.4947	0.5551	0.6664	0.5319	0.7886	0.7088	1.3537			0	3	11	3	18	26	9		0.645048						6.25			0.8265	0.6776
											0.6637	0.502	0.453	0.8719	0.77	0.5334	0.5204			0	3	0	46	36	27	6		0.270504						5.87			0.7165	1.074
											0.6803	0.4662	0.4059	1.2669	0.6747	0.7752	1.3392			0	0	0	12	8	0	18		0.343332						7.23			0.6493	0.8225
											0.4438	0.7029	0.4857	0.6888	0.7974	0.6376	1.128			0	0	39	18	46	46	0		0.301716						10.96			0.5255	0.6679
											0.5653	0.5281	0.5387	0.6416	0.8381	0.5757	0.8968			58	1	1	1	14	33	3		0.384948						7.35			0.6504	1.1603
											0.438	0.7215	0.5232	0.6481	0.6058	0.5005	0.6771			0	0	0	0	31	42	11		0.41616						8.87			0.469	0.6201
											0.4108	0.6243	0.6836	1.3	0.6535	0.5447	1.0557			0	1	0	71	0	29	10		0.218484						4.83			0.6477	0.726
											0.6945	0.4799	0.6335	1.7067	1.2153	0.5108	0.5367			0	79	30	0	7	39	4		0.530604						8.11			0.4666	0.8491
											0.579	0.4759	0.9213	0.6545	0.886	0.5039	0.6145			0	2	21	19	24	22	44		0.541008						8.21			0.5851	0.6321
											0.443	0.7477	0.6541	0.5841	0.5268	0.5138	1.5118			0	0	0	16	36	54	21		0.426564						11.05			0.421	0.9523
											0.5276	0.6164	0.5004	1.0628	0.905	0.4687	1.3812			0	0	1	56	34	27	9		0.374544						6.11			0.4104	0.9062
											0.5494	0.5462	0.5277	1.052	0.5354	0.7084	1.4468			0	0	3	6	8	15	28		0.426564						11.17			0.4311	0.8748
											0.5516	0.8445	0.5931	0.5371	0.5422	0.491	0.5509			0	32	5	0	34	24	81		0.457776						7.04			0.4544	0.9536
											0.6116	0.5689	0.9878	1.4838	1.1807	0.592	0.4882			0	0	38	24	20	8	20		0.145656						8.32			0.4802	1.2062
											0.56	0.4841	1.1599	1.4385	0.5195	0.5433	0.7236			0	0	6	1	111	8	22		0.2601						11.11			0.5037	0.8716
											0.4924	0.7703	1.0285	0.5573	1.2739	0.5923	1.3403			0	0	13	29	5	16	26		0.291312						9.15			0.6585	0.6145
											0.6678	0.5259	0.6018	1.3932	0.6241	0.4949	0.7034			0	0	50	0	0	12	11		0.457776						7.11			0.5224	0.4945
											0.4465	0.4309	0.416	1.0319	0.6468	0.651	0.9221			0	15	0	6	30	35	3		0.36414						7.17			0.523	0.8163
											0.5897	0.6042	0.5398	1.6078	0.834	0.7159	0.7394			0	1	4	0	35	1	0		0.46818						6.02			0.7654	1.1949
											0.587	0.7441	0.4973	0.6059	0.955	0.5252	1.0372			0	0	0	34	62	50	71											1.1132	0.7393
											0.4981	0.486	0.4512	0.7192	0.7176	0.511	1.0599			0	0	20	37	26	18	28											0.5946	0.6635
											0.7495	0.5518	0.9026	0.8859	0.6902	0.4857	1.1268			0	0	0	5	48	48	0											1.2049	0.6961
											0.6893	0.6039	0.7648	0.523	0.5996	0.4263	1.7023			0	0	0	97	3	33	3											1.0022	0.9054
											0.5901	0.4407	0.5253	0.7227	0.9508	0.6299	0.9698			0	8	0	31	39	54	58											1.2213	0.6673
											0.5781	0.4379	0.6962	0.9007	0.8119	0.5262	1.0395			0	0	0	28	101	28	17											1.464	0.787
											0.506	0.4501	0.7795	0.6668	0.5693	0.5024	0.4984			0	0	0	10	37	24	0											1.6064	0.6309
											0.4537	0.4076	0.4418	0.645	0.9215	0.5251	1.3424			0	0	0	10	43	18	26											1.6405	0.6704
											0.4609	0.4454	0.5356	1.5239	0.4862	0.6272	1.5166			0	0	66	39	63	31	0											0.6274	0.6337
											0.5432	0.4357	0.6292	1.0618	0.5977	0.6924	1.4315			0	0	0	31	45	11	28											1.0833	0.4801
											0.5676	0.4879	0.8836	0.6885	1.453	0.5185	1.4384			0	0	13	8	16	8	20											1.2672	0.4476
											0.4496	0.4114	0.4562	0.6323	0.7375	0.5634	1.2043			0	0	0	37	37	19	6											1.0937	0.5348
											0.4828	0.4277	0.6859	0.5633	0.5808	0.4854	0.5464			130	0	11	0	0	30	0											0.7162	0.48
											0.422	0.4202	1.1541	0.8228	0.5621	0.5383	1.394			0	0	0	40	24	7	0											2.3447	0.5119
											0.4209	0.3926	0.6524	1.0967	0.7497	0.7101	1.447			0	0	0	32	9	25	0											0.7245	0.5453
											0.4912	0.4403	0.4826	0.5633	2.4828	0.4485	0.9752			0	7	1	2	35	12	25											1.1536	0.854
											0.5057	0.4384	0.5045	0.7009	0.6013	0.7285	0.6001			0	0	0	55	9	12	0											0.9669	1.0556
											0.4181	0.4298	0.7326	0.8945	0.7313	0.5577	0.8516			0	0	2	9	7	18	0											2.5147	0.5491
											0.4731	0.4905	0.8097	0.5815	0.635	0.7127	0.8931			0	0	19	4	58	27	5											0.8521	0.5974
												0.4223	0.5361	0.6307	1.1474	0.7109	1.1223			0	16	0	90	38	15	30											0.7029	0.6112
												0.5077	0.9779	0.6854	0.6161	0.5303	0.8476			0	5	0	1	23	29	47											1.1427	0.5174
												0.495	0.6213	0.6597	1.9034	0.5676	1.2431			0	1	8	31	0	60	21											0.6797	0.4829
												0.4681	0.5359	0.904	0.5861	0.7181	1.403			0	0	0	74	8	55	12											2.0166	0.8503
												0.4616	0.5558	0.7959	0.5142	0.5748	0.5087			0	0	0	0	36	15	64											2.3069	0.8234
												0.4908	0.6587	0.477	0.6098	0.469	1.7125			0	0	8	0	22	19	19											0.7093	0.68
												0.832	0.6265	0.6715	0.5495	0.7259	0.9398			0	5.78571	0	4	51	2	7											2.9437	0.7258
												0.4694	0.494	0.8446	0.7583	0.508	1.6809			6		0	20	31	30	67											2.9657	0.9697
												0.4192	0.5175	0.55	0.6348	0.6861	0.782			0		57	3	18	33	9											1.7656	0.8145
												0.4009	0.5174	0.5584	0.7675	0.7757	0.5564			0		0	15	57	8	1											2.5949	0.9221
												0.5661	0.6171	1.398	0.6029	0.6082	0.5365			0		6	67	28	27	0											0.6717	0.4621
												0.5404	0.6221	0.6321	0.509	0.4555	0.6103			0		10	68	26	0	0											0.6876	0.5322
												0.4994	0.483	0.5841	0.5746	0.5006	1.5842			0		0	30	45	7	12											2.5601	0.819
												0.4488	0.543	0.6491	0.592	0.5644	0.7261			0		1	42	58	38	0											1.1273	0.6705
												0.4305	0.6752	0.606	0.5298	0.4294	0.8138			0		11	39	32	15	13											0.6146	1.0073
												0.4216	0.4489	0.5945	0.5746	0.5774	0.9253			0		0	12	0	0	15											0.6276	0.6433
												0.4538	0.6538	1.4335	0.9885	0.5215	0.6199			0		7	9	45	38	0											0.6171	0.6305
												0.3972	0.4485	0.4684	0.7398	0.9561	1.1815			0		0	38	19	28	5											2.5852	0.5332
												0.4171	0.5784	1.2347	0.5606	0.8723	1.2315			0		1	51	8	32	0											0.845	0.6205
												0.4438	0.8018	0.6901	0.6368	0.5534	0.7134			0		7	45	15	33	4											0.6537	0.537
												0.4125	0.7079	1.6123	2.3404	0.4085	0.9351			0		9	36	25	14	18											3.2767	0.7695
												0.4486	0.538	0.516	0.5133	0.5887	0.5513			0		3	35	46	56	4											0.8351	0.7358
												0.4441	0.3956	2.277	1.6494	0.7478	0.7543			0		0	11	24	5	3											0.5367	0.674
												0.4412	0.7736	0.9014	2.0017	0.5249	0.9343			0		0	43	30	31	10											3.2688	0.9685
												0.4546	0.7435	1.0139	0.6726	0.7568	0.9752			0		6	40	2	44	0											0.5731	0.8305
												0.4083	0.6329	0.7232	1.1648	0.3988	1.107			0		39	66	43	35	10											0.8489	0.6774
												0.4765	0.9887	0.5445	0.6674	0.5505	0.9042			0		18	83	33	2	25											0.5021	0.8473
												0.5126	0.7084	2.0343	0.6338	0.4303	0.7865			0		8	79	33	0	4											0.5899	0.8749
												0.4787	0.8282	0.7226	0.7695	0.6108	0.9996			0		56	14	41	24	6											0.7183	0.5942
												0.4744	0.5466	1.5733	0.84	0.622	0.5773			0		3	54	38	16	0											0.7718	0.5539
												0.4608	0.8278	0.6809	0.5452	0.5189	1.2444			0		4	51	1	39	28											0.9515	0.7442
												0.4343	0.7742	0.6472	0.761	0.5375	1.0213			0		1	70	11	8	0											0.6133	0.793
												0.5003	0.8078	1.446	0.6863	1.2386	1.2353			0		2	11	3	14	1											0.9154	0.7894
												0.4897	0.5264	2.1882	0.8208	0.6532	0.8047			0		1	68	54	10	8											0.6431	1.0271
												0.4611	0.6778	0.6537	0.5646	0.865	0.6626			0		0	33	18	123	28											0.5612	1.5441
												0.4682	1.2902	1.0905	0.6198	0.7959	0.7505			0		9	31	22	0	30											0.6913	0.7461
												0.4463	0.605	0.8311	0.5783	0.9452	0.9883			0		8	8	13	80	12											0.5393	0.627
												0.4187	0.6288	1.0338	1.2739	0.6027	1.0616			0		13	6	23	14	45											1.1029	0.9411
												0.4709	0.6655	0.8161	0.847	0.8908	0.9324			0		69	25	26	46	12											0.6299	0.907
												0.4374	0.7616	0.8571	0.8545	0.7588	0.755			0		15	60	53	2	8											0.8708	0.5524
												0.4435	0.5535	1.3753	0.6572	1.2339	1.2005			0		52	70	6	28	14											0.6221	0.5525
												0.4471	0.4751	0.6519	0.7078	0.8886	0.5978			0		0	51	53	12	30											0.8875	0.9896
												0.3997	0.5942	0.6152	0.96	1.1946	0.7446			0		12	79	28	26	38											0.6469	0.9285
												0.3978	1.0687	1.4558	0.6098	0.5224	0.6038			0		1	49	32	24	16											0.6279	0.8681
												0.4113	0.774	0.4816	1.1443	0.6443	0.6014			0		1	69	37	20	9											0.7675	1.581
												0.4369	0.5172	1.3902	0.5199	1.2806	0.991			0		47	41	19	11	0											0.9963	1.1528
												0.4152	0.5449	0.4605	1.1995	0.6911	1.0174			0		12	50	39	7												0.7737	1.1047
												0.476	0.5466	0.5405	0.9267	0.8087	1.0242					20	1	0	79												0.6703	1.0206
												0.5184	1.1134	0.6903	0.5267	0.7003	0.5034					1	93	1	24												0.5755	1.5756
												0.5207	0.6645	1.7318	0.824	0.843	1.3543					0	36	20	18												0.7839	1.1903
												0.4393	0.5312	0.527	0.5766	0.7621	0.9909					3	19	36	31												0.4985	0.9208
												0.4462	0.505	0.6534	0.7583	1.1328	0.5395					3	1	0	0												0.5313	1.2436
												0.4957	0.4611	0.6612	0.8235	0.7146	0.6768					54	34	23	16												0.4974	1.1661
												0.4349	0.5932	0.8189	0.6686	0.8899	0.5438					12	7	50	32												0.552	0.9507
												0.4031	0.5056	1.8398	0.6137	0.7191	0.7317					65	0	59	38												0.5865	1.4371
												0.4541	0.4755	0.4769	1.2227	0.8285	0.7803					0	0	4	58												0.8636	0.8926
												0.4659	0.4438	0.6249	1.129	0.5631	0.574					3	48	47	0												0.5406	1.6189
												0.4528	0.4555	0.573	0.5894	1.3435	1.4701					8	74	42	30												1.1606	0.6211
												0.4442	0.5247	0.5534	1.0387	1.0643	0.565					89	80	48	0												0.7043	0.5405
												0.4109	0.5031	0.6813	0.4944	0.6128	0.942					2	48	4	26												0.5646	1.2616
												0.4752	0.4597	0.5063	0.5479	0.8762	0.7197					0	52	0	11												0.6811	0.59
												0.5509	0.5598	1.2728	0.8069	0.9086	1.664					0	12	0	40												1.1159	0.6586
												0.4923	0.4814	0.442	0.9111	0.5989	1.2551					17	41	6	36												0.7429	0.8296
												0.5521	0.5917	0.7022	0.5772	1.14	1.4489						19	10	45												0.5403	0.5832
												0.4904	0.5635	0.5359	1.5854	0.7117	0.7662						54	0	73												0.7407	0.8241
												0.64	0.6416	1.6162	0.4461	0.611	0.694						11	20	19												1.0054	0.7816
												0.4898	0.6988	1.9532	0.5559	0.799	0.7831						42	12	24												0.5334	0.4561
												0.5145	0.4743	2.1813	0.4352	0.7612	1.795						19	53	34												0.9266	0.6066
												0.6689	0.4352	0.8721	1.0645	0.6786	1.8556						41	0	17												0.684	0.5525
												0.5942	0.4383	1.4762	0.7334	0.6153	0.6999						10	0	28												0.6135	0.5252
												0.4508	0.5772	1.4719	0.655	0.7634	0.4847						44	10	31												0.6786	0.5769
												0.5223	0.6109	1.4343	0.7492	0.7491	0.7393						36	26	22												0.9057	0.4898
												0.4894	0.4349	0.4337	0.4595	0.5805	0.5053						10	20	88												1.3155	0.5413
												0.4453	0.4403	0.5825	0.765	0.4351	1.2125						63	0	52												0.6188	0.785
												0.6197	0.4867	0.6588	0.6518	0.4259	1.2573						7	84	25												0.6685	1.108
												0.4307	0.3929	0.5422	0.524	0.9132	1.374						6	59	0												1.0208	0.5287
												0.4922	0.5079	0.543	0.8357	0.4705	1.1427						0	39	39												0.6436	0.6036
												0.477	0.3948	1.5614	0.7016	0.5807	0.8796						29	59	16												0.6376	0.8156
												0.4017	0.5055	1.1343	0.9024	1.027	0.7412						20	58	89												1.1661	0.6352
												0.4901	0.4967	1.5557	0.4813	0.4394	0.4886						48	12	43												0.5614	0.8538
												0.4646	0.4957	1.1461	0.6981	0.4952	0.6804						62	26	22												0.9143	0.7684
												0.4357	0.3988	0.5617	0.8089	0.6842	1.0214						0	45	8												0.7539	0.8811
												0.4368	0.4222	0.926	0.69	0.4412	0.9343						71	37	0												0.5159	0.9039
												0.4423	0.6133	2.1128	0.6028	1.0052	0.7447						29	17	106												0.6542	1.0513
												0.489	0.4503	0.6981	0.6401	0.516	1.239						66	10	17												0.6145	0.7461
												0.4822	0.5914	1.2665	0.833	0.4626	1.4059						6	42	4												1.0366	1.0531
												0.4584	0.4069	0.6798	0.7195	0.8694	0.8799						43	9	34												0.5865	0.6928
												0.4321	0.4197	0.7111	0.653	0.6048	0.6987						7	54	52												0.6088	0.8072
												0.4377	0.4178	0.8944	0.9087	0.8571	0.5908						3	24	67												0.5462	0.5706
												0.4719	0.5051	1.1213	0.7324	0.4909	0.6068						13	68	19												0.5888	0.6347
												0.5354	0.4023	0.4279	0.583	0.4704	1.2373						135	7	28												0.676	0.5579
												0.4759	0.5824	1.0856	0.9299	0.5469	0.5776						53	20	19												0.7374	1.2674
												0.423	0.551	0.695	1.4944	0.8291	0.4777						11	67	29												0.7851	0.5602
												0.4514	0.5028	0.8678	0.6867	0.5818	0.583						40	38	97												1.3444	1.077
												0.4788	0.5339	1.0164	0.4443	0.8703	0.7107						72	75	12												0.5748	0.8879
												0.4475	0.4228	0.5406	0.5259	0.4613	0.5112						21		31												0.778	0.8035
												0.4273	0.4569	1.2878	0.6136	0.581	0.899						45		46												0.7983	0.8389
												0.4146	0.4387	0.8255	0.7491	0.6086	0.5964						65		15												0.65	0.7698
												0.4265	0.5008	0.5135	1.4053	0.6862	0.5346						75		38												0.7115	0.9308
												0.5307	0.5351	0.5911	1.2645	0.6961	0.5158						43		40												0.7418	0.5392
												0.4345	0.5702	0.5724	1.2639	0.7826	0.7473						23		18												0.5325	0.8251
												0.4455	0.4841	0.5582	0.6476	0.5511	0.6048						20		87												0.5572	0.6401
												0.4419	0.505	0.8678	0.6822	0.6018	0.586						48														0.6193	0.8278
												0.4764	0.5411	1.4853	0.8095	0.6422	0.9064						48														0.9561	0.5141
												0.5039	0.5148	0.7482	0.7255	0.6729	0.5586						22														0.8635	0.6689
												0.5006	0.4799	0.734	0.7565	0.6689	0.5732				<0,0001	<0,0001	<0,0001	<0,0001	<0,0001	<0,0001											0.6201	0.8605
												0.4501	0.484	0.5467	0.9177	0.6932	0.5622																				0.635	1.1827
												0.4937	0.4642	1.0115	0.8342	0.5998	0.6293																				0.7594	0.5111
												0.4869	0.5377	1.1258	0.5906	0.7417	0.629																				0.812	0.5068
												0.449	0.5539	0.5775	0.6902	0.5807	0.672																				0.8971	1.0275
												0.5424	0.6432	0.5604	1.008	0.6146	0.7073																				1.1535	0.4761
												0.4672	0.5021	0.5411	0.5688	0.6265	0.9859																				0.6337	1.2243
												0.4685	0.4747	1.2589	0.6346	0.5892	0.5724																				0.9718	1.0999
												0.4979	0.5116	0.8039	0.6351	0.4885	0.6335																				0.9257	0.5354
												0.4619	0.4586	0.9364	0.9276	0.5891	0.5116																				1.0105	1.048
												0.4268	0.4114	0.6393	0.5928	0.7212	0.5608																				0.7525	0.5237
												0.4081	0.4189	0.5392	0.6687	0.6973	0.511																				0.9792	0.7447
												0.4356	0.5415	0.6948	0.5519	0.647	0.6577																				0.8889	0.8583
												0.4543	0.3939	1.1465	0.717	0.7592	0.7558																				0.5649	0.6731
												0.4206	0.4568	0.6582	0.5552	0.6565	0.498																				0.8932	0.5642
												0.3981	0.4727	0.6069	0.7089	0.4877	0.5118																				1.1205	0.8105
												0.4697	0.4301	0.5502	0.9108	0.9216	0.4566																				0.9169	0.5739
												0.4418	0.4835	1.3764	0.6199	0.5613	0.5111																				1.2535	0.4993
												0.5055	0.4981	0.4938	0.6208	0.72	0.8402																				0.7501	0.7152
												0.4946	0.4633	0.7747	0.6263	0.8421	0.8189																				0.6745	0.5421
												0.4664	0.4519	0.6549	0.6065	0.5624	0.4185																				0.4822	0.5984
												0.4733	0.4425	0.4982	0.5518	0.5131	0.4261																				0.618	1.1468
												0.4547	0.4529	0.7325	0.7545	0.7877	0.4855																				1.056	0.5618
												0.4703	0.4855	0.4778	0.6583	0.5526	0.5953																				0.5693	0.6291
												0.4797	0.5203	0.5072	0.9481	0.5975	0.9931																				0.7481	0.5276
												0.4625	0.7241	0.4343	1.0218	0.6076	0.848																				0.7186	0.5821
												0.4186	0.5688	0.4456	0.6881	0.5345	0.9404																				0.8101	0.6076
												0.4336	0.5484	0.4697	0.5127	0.6237	0.857																				0.8821	0.7293
												0.4227	0.5188	0.4417	0.5565	0.7255	0.8544																				0.6431	0.618
												0.4172	0.473	0.5354	0.9443	0.6316	1.4778																				1.0165	0.5849
												0.4587	0.5981	0.5317	0.7112	0.5604	1.2135																				0.8625	0.8604
												0.4077	0.553	0.5416	0.6925	0.9463	0.6172																				0.6702	0.4594
												0.501	0.417	0.4231	0.7169	0.7047	0.9113																				1.6837	1.094
												0.5386	0.4995	0.4612	0.884	0.5159	1.1265																				1.4365	0.4873
												0.4551	0.4958	0.5261	0.4972	1.0962	0.7173																				0.8774	0.5109
												0.417	0.45	0.5018	1.0829	1.0285	0.8272																				1.0144	0.8533
												0.423	0.399	0.5054	1.2328	0.8354	0.9079																				0.8631	0.5934
												0.3935	0.4827	0.4155	1.0035	0.9121	0.9264																				1.3557	0.5306
												0.442	0.4308	0.5981	0.5806	0.602	0.6858																				0.6171	0.7367
												0.4454	0.4211	0.5217	1.1551	0.7113	0.9484																				1.0416	1.0421
												0.3962	0.4601	0.4602	0.4832	1.0122	0.5421																				0.5503	0.4964
												0.4404	0.4251	0.4883	0.8143	0.6558	0.4881																				0.8662	0.4951
												0.4778	0.4168	0.5083	0.921	0.9406	0.47																				0.9663	0.5367
												0.4618	0.4269	0.4902	0.5537	0.5968	0.527																				0.7927	0.6403
												0.4269	0.4746	0.5602	1.1213	0.5244	0.5895																				0.888	0.6477
												0.4081	0.4173	0.5877	1.3771	0.7877	0.4432																				1.169	1.0791
												0.5178	0.4847	0.4628	0.7707	0.5154	0.5888																				0.6895	0.5388
												0.4213	0.4514	0.9433	1.3957	0.8117	0.5721																				0.5194	0.806
												0.4243	0.5284	0.4748	1.2294	0.7025	0.5685																				0.9361	0.5613
												0.5531	0.4402	0.6327	1.3384	0.7549	0.4545																				1.3505	0.6642
												0.4177	0.422	0.7023	0.6589	0.8624	0.6445																				1.1704	0.7298
												0.4373	0.4625	0.4505	0.6903	0.5806	0.4514																				0.9744	0.5261
												0.4203	0.4557	0.7796	1.2036	0.6144	0.6966																				0.7732	0.4635
												0.4756	0.4508	0.6962	1.3561	0.4506	0.7259																				0.7642	0.4997
												0.4456	0.4529	0.5102	0.5421	0.4526	0.6094																				0.6991	0.6627
												0.5051	0.4258	0.4931	1.3236	0.4592	0.7212																				0.8939	0.5347
												0.4322	0.481	0.742	0.6425	0.4849	0.4725																				1.883	0.9173
												0.3963	0.5625	0.6591	1.5551	0.601	0.6311																				0.724	1.0067
												0.473	0.7193	0.6383	0.9866	0.5957	0.6212																				0.6041	1.1996
												0.4466	0.4757	0.4429	1.4809	0.5893	0.522																				0.8537	1.0743
												0.4418	0.6084	0.7462	0.554	0.7866	0.9117																				1.7797	0.8304
												0.4398	0.4907	0.4621	0.645	0.6212	0.6009																				1.1301	0.5101
												0.4395	0.7615	0.8865	1.1353	0.9094	0.8347																				0.6985	0.5625
												0.4188	0.6767	0.4403	0.6842	0.7825	0.815																				0.7646	0.9629
												0.4143	0.5671	0.9776	0.5886	0.7489	0.7259																				1.2499	0.8395
												0.4283	0.6577	0.5571	1.5497	0.4775	0.6153																				0.8965	0.5934
												0.5488	0.478	0.8842	1.0377	0.7815	0.8784																				0.907	0.6382
												0.4901	0.6738	0.5161	0.5904	0.6713	0.7879																				0.4565	0.6968
												0.427	0.468	0.4942	0.8795	0.6572	0.5057																				0.5648	0.7714
												0.4486	0.8258	0.4447	1.0493	0.5599	0.9094																				0.6699	1.2184
												0.4813	0.626	0.5828	1.3804	0.5134	0.7996																				0.6315	0.5584
												0.3929	0.546	0.811	0.837	0.5652	0.9453																				0.6742	0.5115
												0.4328	0.5511	1.0398	0.6759	0.6544	0.4799																				1.0168	0.9233
												0.3867	0.78	0.6305	0.7075	0.6042	0.604																				0.8465	0.5662
												0.3979	0.5708	0.7942	0.5259	0.6246	0.9876																				0.5	0.4435
												0.3839	0.483	0.4658	1.0986	0.8329	0.9806																				0.8052	1.0384
												0.3896	0.4962	0.5145	0.753	1.0906	0.5938																				0.8851	0.4522
												0.5779	0.5578	0.7265	0.6218	0.5124	0.5118																				0.82	0.4729
												0.5117	0.5233	0.8948	1.9556	0.4924	0.5751																				0.5638	1.1422
												0.4197	0.64	0.4945	0.7992	0.4702	0.5323																				0.7204	0.7064
												0.421	0.613	0.4339	0.6674	0.6033	0.7155																				0.6421	1.2202
												0.4608	0.5456	0.4636	0.7604	0.6141	0.635																				0.8782	0.5889
												0.5037	0.5507	0.6094	0.7327	0.7676	0.6296																				0.5086	0.6255
												0.4679	0.4573	0.8899	0.5424	0.5705	0.6163																				0.7489	0.6942
												0.5181	0.5401	0.8616	1.0362	0.7363	0.6589																				1.257	0.6132
												0.4814	0.4993	0.4921	0.8555	0.966	0.741																				0.6611	0.6054
												0.4609	0.4381	0.8185	0.4237	0.4561	0.6769																				1.0365	0.8431
												0.4407	0.5662	0.589	0.6468	1.3053	0.9929																				0.5478	0.558
												0.4548	0.6581	1.1849	0.4565	0.4577	0.6366																				0.6241	0.578
												0.6431	0.5596	0.7308	1.2771	0.5454	0.5932																				1.0999	0.5998
												0.6529	0.5288	0.8471	1.193	0.5903	0.7652																				0.8425	1.393
												0.4525	0.5263	1.3696	0.8837	0.8941	1.202																				1.0977	0.7462
												0.5507	0.844	0.6099	0.5954	0.7759	0.5068																				0.7674	0.5925
												0.551	0.9707	0.8191	0.5985	0.6622	0.5754																				0.7201	0.792
												0.5327	0.7159	0.4722	2.333	0.5243	0.8227																				0.678	0.6842
												0.4338	0.6178	1.474	1.1342	1.0021	0.6739																				0.819	0.5958
												0.4617	0.4356	0.9538	0.8732	0.7584	0.6616																				0.7418	0.6026
												0.4286	0.5	0.7455	0.7964	0.4741	0.6557																				0.5623	0.6481
												0.5762	0.4294	0.8587	1.7485	0.4027	0.5103																				1.0471	0.6078
												0.5091	0.6496	0.6386	2.1377	0.7028	0.6076																				0.5921	0.6417
												0.5201	0.5585	0.7085	0.8962	0.5994	0.8916																				0.5305	0.6607
												0.3978	0.4351	0.8002	1.4184	0.5806	0.7208																				1.129	0.6135
												0.4014	0.4909	0.7059	0.8805	0.4734	0.647																				0.5071	1.1061
												0.4384	0.4579	0.8073	0.5705	0.553	0.4764																				0.7273	0.9613
												0.5316	0.7656	1.1762	2.8243	0.7123	0.8208																				0.5333	1.0284
												0.4473	0.48	0.7172	0.7139	0.5824	0.746																				0.6125	0.812
												0.5011	0.5897	0.5787	0.7077	1.3654	0.599																				0.7572	0.6651
												0.5076	0.5514	0.4592	0.7072	0.7929	1.1345																				0.9318	1.1471
												0.4458	0.6217	1.0277	1.4267	0.5903	1.1194																				0.6452	0.9225
												0.4293	0.4118	0.7151	0.7808	0.7176	0.3804																				0.6406	0.6981
												0.5524	0.5541	0.9021	0.8153	0.5029	0.966																				0.6273	1.0646
												0.4545	0.5962	0.7013	0.4885	0.6644	0.5925																				0.6269	0.5147
												0.5796	0.536	0.6398	1.7039	0.8116	0.729																				0.6617	0.51
												0.4354	0.5011	0.5183	0.6553	0.7123	0.5214																				0.5663	0.6438
												0.43	0.4136	0.8285	0.5417	0.5481	0.5217																				0.5339	0.9804
												0.4369	0.5276	0.8649	0.4747	0.5982	0.7923																				0.603	0.5777
												0.4351	0.7478	0.6632	0.4386	0.9043	0.6055																				0.6283	0.6945
												0.426	0.6695	1.0365	0.7401	0.4756	0.9125																				0.7849	0.5563
												0.4217	0.5619	0.5775	0.7748	1.0913	1.6242																				0.61	0.6692
												0.413	0.5298	0.4622	0.6755	0.6841	0.9122																				0.8364	1.5261
												0.4666	0.7216	1.2582	0.4396	0.636	0.5694																				0.7526	0.6464
												0.4193	0.7065	0.8097	0.8251	0.5609	1.1871																				1.0427	0.612
												0.4644	0.7626	0.525	0.7344	0.7311	1.3089																				0.7207	0.8034
												0.5915	0.494	0.6998	0.7852	1.0484	0.5101																				0.7795	0.8556
												0.5327	0.5125	0.6052	0.7808	0.7419	0.6747																				0.8284	0.5486
												0.4243	0.6357	0.5005	0.5352	0.582	0.605																				0.7479	0.8758
												0.557	0.5164	0.5374	0.9807	0.7544	1.0656																				0.5561	0.5509
												0.466	0.5175	0.5163	0.7477	1.1432	0.6497																				0.6952	0.8162
												0.4519	0.5268	0.5588	0.7177	1.1574	0.5521																				1.1554	0.7056
												0.4603	0.4389	0.76	0.71	0.7827	0.679																				0.7725	0.7975
												0.6065	0.4411	0.6198	0.6263	0.5365	0.4949																				1.0125	1.0377
												0.5175	0.5241	0.6251	1.0475	0.8943	0.5787																				0.5423	0.7624
												0.5249	0.5467	1.338	0.8464	0.6469	0.4671																				1.1325	0.8893
												0.6021	0.4514	0.5215	1.9189	0.9504	0.5567																				0.7124	1.057
												0.5812	0.3863	0.723	1.4826	0.8245	0.4586																				0.6636	0.8136
												0.9355	0.4498	0.4706	0.4892	0.7577	0.5387																				0.9024	0.6383
												0.4287	0.6609	0.506	0.9069	0.7915	0.4581																				0.6253	0.6124
												0.4745	0.5369	0.5131	0.466	1.1183	0.5219																				0.6933	0.6141
												0.5873	0.442	1.4406	1.2527	0.7894	0.5965																				0.9709	1.5445
												0.79	0.5241	0.6151	1.1336	1.0591	0.529																				0.8048	0.8812
												0.8456	0.4545	1.0075	1.9415	0.5645	0.4783																				0.9801	0.7792
												0.5852	0.4396	0.7077	1.9229	0.6735	0.4723																				0.7361	1.5382
												1.0235	0.4529	0.5306	0.8312	0.5592	0.4844																				0.7449	1.7077
												0.4793	0.5312	0.4459	0.4594	0.6378	0.4616																				0.9652	0.7412
												0.5636	0.4929	0.5176	0.4841	0.629	0.4616																				0.773	0.8784
												0.5565	0.4191	0.5015	2.1307	1.1246	0.6477																				0.5716	0.6157
												0.6353	0.4354	0.5808	0.6801	1.0873	0.8461																				0.5196	0.8422
												0.5971	0.5315	0.566	1.2789	1.208	0.5002																				0.4923	0.7389
												0.4958	0.4709	0.5191	0.6097	0.7006	0.4688																				0.4952	0.9934
												0.7036	0.4131	0.467	2.0874	0.9083	0.595																				0.4893	0.695
												0.5346	0.5116	0.8336	0.8679	0.6883	0.4865																				0.7661	0.5461
												0.5326	0.4831	0.4687	0.5872	0.5467	0.6516																				0.9547	0.7014
												0.5477	0.4601	0.6324	0.7375	0.6981	0.6819																				0.5242	0.6836
												0.5102	0.4808	0.5507	2.344	0.9369	0.4598																				0.4659	0.5896
												0.4663	0.4482	0.8509	0.8165	0.4634	0.508																				0.6409	0.6727
												0.5544	0.4926	0.7531	0.6358	0.6483	0.7776																				0.7349	0.5369
												0.7289	0.5005	0.4254	2.1621	1.148	0.7155																				0.6526	0.5922
												0.4617	0.4277	0.7608	1.2346	0.5586	0.622																				0.5338	0.4208
												0.4181	0.4572	0.5548	0.739	0.5496	0.5525																				0.5525	0.6108
												0.5853	0.4927	2.3269	1.7326	0.7609	0.8508																				0.6633	0.4804
												0.5165	0.4492	0.517	0.7135	0.6837	0.7684																				0.5576	0.6803
												0.5928	0.4104	0.6913	0.9244	0.8771	0.5127																				0.7082	0.5481
												0.5342	0.4235	0.522	1.7651	0.6167	1.0302																				1.2346	0.57
												0.8118	0.3909	0.456	0.6122	1.0238	0.6676																				0.906	1.027
												0.5588	0.4205	1.0411	1.1547	0.8829	0.5181																				0.5485	0.6418
												0.5344	0.8554	0.6999	0.9368	1.1659	0.7549																				0.49	0.7999
												0.5623	0.7905	0.4745	0.5808	0.7374	0.5773																				0.5045	0.5732
												0.4893	0.46	0.7509	1.2954	0.8826	0.6951																				0.5462	0.6372
												0.4786	0.4619	0.5751	0.9762	1.2693	0.4778																				1.1964	1.4054
												0.5703	0.6839	1.0006	1.692	1.2378	0.4933																				0.6967	0.7655
												0.5632	0.628	0.9082	0.83	0.603	0.4954																				0.6547	0.6706
												0.5025	0.6161	0.7077	0.545	0.6318	0.7585																				0.7401	0.6813
												0.5966	0.5517	0.4841	0.7043	1.2251	0.4875																				0.6693	1.0797
												0.52	0.5042	0.6747	0.6257	1.3589	0.6541																				0.6288	0.5813
												0.4086	0.5035	2.4306	0.9996	1.0134	0.7219																				0.7952	0.6059
												0.7609	0.5563	1.088	0.5744	0.6238	0.7323																				0.8646	0.6536
												0.5068	0.5634	0.891	0.7621	0.7747	0.5152																				0.6672	1.0153
												0.5945	0.5617	0.8377	0.9573	0.788	0.5065																				0.5734	0.6091
												0.7029	0.5354	0.6816	1.0216	1.4834	0.79																				0.6558	0.8444
												0.509	0.3902	0.5444	0.6586	1.3055	0.5172																				0.879	1.7126
												0.4389	0.489	0.6497	0.6259	0.9674	0.5139																				0.693	1.5409
												0.574	0.7756	0.6747	0.8209	1.1886	0.5908																				0.7244	0.7506
												0.6582	0.5915	0.8931	1.1699	0.7249	0.9162																				0.608	0.7454
												0.6045	0.5278	1.3848	0.7036	0.8879	0.543																				0.5539	0.7934
												0.519	0.4333	0.9399	1.2495	1.1425	0.5487																				0.6468	0.6228
												0.6851	0.4259	0.4423	0.9166	1.1401	0.6565																				0.7535	0.6257
												0.4917	0.4659	0.6322	1.3225	0.789	0.742																				0.7631	1.1886
												0.5749	0.4174	0.58	0.7686	0.836	0.5028																				0.8747	1.119
												0.4739	0.4535	0.6459	0.7686	0.6758	0.4777																				0.7602	0.6992
												0.4428	0.6844	0.6113	0.7823	0.946	0.5052																				0.8292	0.7054
												0.5342	0.4693	1.0253	1.1003	0.8502	0.6266																				0.5808	0.8277
												0.5295	0.7284	0.8649	0.769	0.8347	0.8866																				1.0658	0.8446
												0.6051	0.4916	1.6515	0.819	0.5742	0.8252																				1.0073	0.7539
												0.4689	0.5216	0.8988	0.9303	0.6386	0.699																				0.5447	0.8247
												0.4302	0.4026	1.5767	0.7955	0.5613	0.5915																				0.6469	0.7829
												0.416	0.5726	1.8291	1.5399	0.5219	0.8266																				1.0293	0.6482
												0.5455	0.7049	0.9961	0.8222	0.6419	0.6043																				0.5634	0.5737
												0.5725	0.4987	0.7821	1.3946	0.9496	0.5654																				0.5841	0.593
												0.4613	0.558	0.7972	0.8755	0.6697	0.5867																				0.7176	0.7719
												0.5523	0.5282	0.5449	0.7863	0.9525	0.4696																				2.7152	0.6744
												0.5375	0.4038	1.73	0.6117	0.8548	0.6232																				0.9652	0.6265
												0.4267	0.681	0.7067	1.1993	0.8075	0.5277																				0.6604	0.772
												0.5099	0.6051	1.8016	0.7557	0.64	0.4912																				0.6601	1.0291
												0.4766	0.4515	0.5545	0.6433	0.9196	0.5337																				0.6862	0.6458
												0.5841	0.559	0.5121	0.687	0.6995	0.4031																				1.2241	0.81
												0.5526	0.4492	1.0831	0.8871	0.5892	0.7406																				1.0619	0.6728
												0.4991	0.4709	0.8276	1.1825	1.015	0.5074																				1.1014	1.4473
												0.5756	0.4825	0.5531	0.7725	1.0344	0.8508																				0.9191	0.5759
												0.6178	0.6803	0.6191	0.9691	0.8386	0.5259																				0.9414	0.602
												0.4395	0.4444	1.2268	1.3294	0.8366	0.8399																				2.3642	0.6983
												0.5924	0.8197	1.1115	0.6096	0.6349	0.4878																				0.6428	1.0735
												0.5269	0.6567	0.5452	1.6057	0.841	0.5679																				0.678	0.7984
												0.5234	0.4144	0.6105	0.7901	1.13	0.9036																				0.6846	0.542
												0.478	0.5976	0.4819	0.7068	0.686	0.7872																				1.1345	0.6714
												0.4967	1.0605	1.2708	1.226	1.4467	0.5363																				1.0108	0.6057
												0.605	0.6661	0.4964	1.3452	0.627	0.6593																				0.8318	0.5744
												0.4765	0.5206	0.5613	1.1022	0.9434	0.8185																				1.1307	1.0367
												0.7046	0.6313	1.3399	0.6135	0.745	1.2361																				0.5804	1.1682
												0.5563	0.7317	0.7015	1.3489	1.1976	0.7439																				0.8699	0.9035
												0.5247	0.6409	0.5265	0.8213	0.8375	0.6081																				1.0794	0.994
												0.5109	0.6409	0.9229	1.1889	0.5089	0.4667																				0.625	0.9081
												0.7466	0.4408	0.6769	1.2861	0.7617	0.7695																				2.438	0.893
												0.5734	0.5453	0.4827	0.6	2.3676	0.7943																				1.1141	0.8262
												0.4576	0.5566	1.1374	1.3955	0.5237	0.7913																				0.706	0.648
												0.477	0.7262	0.4365	0.8201	0.5568	1.0988																				0.9639	0.7708
												0.4429	0.4836	0.6634	0.6401	0.5069	0.7448																				1.4028	0.5594
												0.4461	0.46	2.0131	0.4245	0.6403	0.5885																				0.7012	0.7504
												0.4549	0.6016	1.2572	1.0143	1.1792	0.6391																				0.7531	0.6716
												0.5393	0.4518	0.5178	1.3589	0.7802	1.0128																				1.6409	0.9255
												0.4344	0.5211	1.5058	0.9638	1.0366	0.6688																				0.8725	1.0803
												0.7486	0.4734	0.5658	1.0477	0.9869	0.5727																				2.3414	0.9606
												0.4765	0.4253	0.9866	0.5679	0.8723	1.2688																				1.2365	0.8417
												0.5902	0.4887	0.6876	0.9585	0.6237	0.7304																				1.1688	0.7313
												0.4507	0.7514	1.4608	0.7166	1.0374	0.8823																				1.6436	0.9878
												0.6074	0.4116	0.5502	0.6159	0.4558	0.5219																				1.0254	0.8895
												0.4404	0.4995	1.7938	0.7095	1.2927	0.7992																				1.1941	0.5829
												0.6048	0.4967	0.8067	0.6613	1.0457	0.5541																				1.1698	0.7187
												0.477	0.5156	0.7629	1.1648	0.8681	1.2296																				0.8629	0.5347
												0.4397	0.4611	0.5731	1.0041	0.7595	1.0035																				1.1326	0.6399
												0.4879	0.4396	0.5134	0.7712	1.0849	1.0462																				0.5998	0.5167
												0.4687	0.5126	0.7862	1.1912	0.6918	1.0081																				0.8938	0.588
												0.5356	0.6746	0.6332	0.6097	1.1026	0.7716																				1.4025	0.5142
												0.4589	0.7886	1.0412	1.376	1.1272	0.5493																				2.1138	0.614
												0.4823	0.4547	1.3414	0.7609	0.8733	0.4666																				0.483	0.5503
												0.4983	0.4529	1.4445	0.8597	1.0706	0.5938																				2.1836	0.4977
												0.4177	0.5076	0.4888	0.516	0.5931	0.63																				1.0127	0.7038
												0.5529	0.4503	1.1654	1.1284	0.7094	1.0819																				1.7292	0.7481
												0.4702	0.8625	0.6223	1.0702	0.8404	0.5287																				1.5219	0.5838
												0.5283	1.0624	0.5137	0.5707	0.9819	0.9942																				0.9944	0.8088
												0.4574	0.8217	1.2714	0.5837	0.6069	0.4564																				1.3419	0.8233
												0.5283	1.1398	0.904	1.2343	1.0805	0.7727																				0.6065	1.0088
												0.4926	0.5006	1.5705	0.9912	0.5233	0.5448																				0.8777	0.5997
												0.4993	1.0709	0.5433	0.6407	0.5408	0.7746																				0.597	0.5891
												0.5014	0.7132	0.8981	0.8916	0.4654	0.7277																				0.6106	0.7301
												0.4455	0.7032	0.4719	0.9732	0.7428	0.7753																				0.9899	1.2298
												0.4166	0.6435	0.4896	0.8305	0.7214	0.5468																				0.5588	1.1346
												0.6079	0.694	0.5281	0.6045	0.7514	0.8135																				0.7277	0.8331
												0.6526	0.8855	0.5955	1.1507	0.7879	0.4736																				0.5822	0.7707
												0.4904	0.5301	0.8423	0.6184	0.4259	0.7512																				0.6662	0.6685
												0.4467	0.692	1.0882	0.636	0.4868	0.9734																				0.6554	0.9825
												0.4199	0.4653	0.6101	0.7461	0.5514	0.6882																				0.4552	0.7103
												0.4467	0.8235	1.3749	0.6074	0.4964	1.2407																				0.5981	0.5825
												0.7579	1.1286	0.5632	0.5704	1.2436	0.5638																				0.7274	0.4165
												0.5566	0.528	0.4987	0.5247	0.5102	0.4362																				0.6191	0.4777
												0.4115	0.835	0.5988	0.9439	0.5605	0.8362																				0.8745	0.5968
												0.4151	0.871	0.76	0.4407	0.5236	0.7159																				0.6326	0.7019
												0.4634	0.776	0.6374	0.8885	0.5951	1.1536																				0.5398	0.6076
												0.4715	0.6966	0.6415	0.8709	0.581	0.7921																				0.5289	0.7567
												0.4685	0.6413	0.5627	0.9436	0.3995	0.518																				0.7441	0.7751
												0.565	0.706	1.2376	0.4991	0.6267	1.1916																				0.6451	0.6398
												0.4792	0.4693	0.5194	0.4482	0.5784	0.9903																				0.5796	0.4896
												0.512	0.4629	0.4983	0.7181	0.6867	0.7685																				0.8429	0.6548
												0.5968	0.6791	0.8343	0.6832	0.4919	0.7621																				0.4772	0.5736
												0.4767	0.8172	0.4706	0.5284	0.6984	0.7158																				0.99	0.7653
												0.4479	0.6965	0.5691	0.5792	0.4036	0.5857																				0.5011	0.7771
												0.4691	0.6241	1.2591	0.6473	1.119	1.2112																				0.5111	0.8223
												0.7325	0.7201	0.6223	0.5901	0.6734	0.6567																				0.9809	0.6396
												0.5181	0.5077	0.9887	0.4819	0.524	0.7064																				0.6281	0.5734
												0.5247	0.7221	0.5633	0.7251	0.6078	1.6497																				0.4985	0.7882
												0.4382	0.7015	1.5885	0.7191	0.4991	0.8174																				0.4483	0.619
												0.4892	0.5031	0.6705	1.4326	0.6507	1.0121																				0.6805	0.5697
												0.6072	1.0756	0.4791	0.677	0.5516	0.7436																				0.5032	0.9145
												0.427	0.4805	2.0358	1.4972	0.7989	1.1368																				0.638	0.9401
												0.5197	0.7786	1.4867	1.0808	0.6253	0.817																				0.5084	0.6349
												0.4417	0.6076	0.8434	1.3988	0.5106	1.1776																				0.4474	0.9016
												0.4464	0.6082	0.5735	0.8565	0.581	1.4569																				0.5124	1.2724
												0.4587	0.7685	0.5772	0.586	0.5026	0.5889																				0.6025	1.0076
												0.4486	0.4606	0.4973	0.5097	0.5675	0.5956																				0.508	1.0968
												0.4204	0.6923	0.9521	0.4971	0.4869	0.8541																				0.5205	0.9968
												0.4576	0.4905	0.8661	0.5553	0.8768	1.6002																				0.4977	0.529
												0.4009	0.7078	1.6427	0.5866	0.5221	0.6105																				0.4945	0.5143
												0.4776	0.472	0.7696	0.638	0.6013	0.8558																				0.4169	0.5571
												0.563	0.6213	0.6261	0.8818	0.5406	0.6149																				0.4611	0.6441
												0.4732	0.4977	0.5947	0.8525	0.4689	0.8703																				0.843	0.717
												0.4143	0.4913	1.1001	0.7849	0.6754	0.856																				0.5656	0.5574
												0.4393	0.5888	0.5323	0.4501	0.4976	0.7209																				1.0035	0.77
												0.4498	0.5935	0.487	0.7773	0.5759	0.5472																				0.7181	0.588
												0.5442	0.404	0.5445	0.6058	0.8556	0.6718																				0.5214	0.8039
												0.5139	0.4368	0.7598	0.81	0.5051	0.5471																				0.6535	0.5836
												0.5003	0.5904	0.6463	0.7988	0.4696	0.6567																				0.6603	0.4699
												0.4939	0.6506	0.5737	0.805	0.5265	0.5702																				0.8496	0.8742
												0.6456	0.5861	0.5156	0.6978	0.5718	0.7716																				0.8813	0.8083
												0.5277	0.4985	1.0409	0.6214	0.7154	0.955																				0.7744	0.56
												0.4584	0.6536	0.4829	0.7364	0.5979	0.7149																				1.0402	0.5728
												0.4457	0.5859	0.7649	0.8839	0.4651	0.7426																				0.9303	0.7887
												0.5791	0.9076	0.5377	0.5541	0.5713	0.8363																				0.814	0.7875
												0.5009	0.5714	0.6995	0.6092	0.5212	0.9318																				1.0141	0.8472
												0.724	0.6101	0.5059	0.9521	0.5341	0.5326																				0.5568	0.4744
												0.5201	0.5505	0.6146	0.6651	1.1056	0.684																				0.5397	0.6307
												0.6287	0.5247	0.5083	0.6195	1.1787	0.6248																				0.9199	0.5839
												0.4886	0.4988	0.5827	0.7528	1.3778	0.5119																				0.4604	1.0305
												0.5869	0.6032	0.5851	0.7579	1.161	0.4908																				0.5654	0.6141
												0.4662	0.4618	0.5421	1.0347	1.5761	0.4835																				0.5416	1.0162
												0.4321	0.5575	1.1283	0.5028	0.745	0.4519																				0.5691	0.8058
												0.7321	0.8204	0.5233	1.1758	1.0972	0.6425																				0.6388	0.6829
												0.5127	0.6042	1.5205	0.7835	0.6105	0.5424																				0.4775	0.5895
												0.501	0.677	0.6586	0.4941	1.0897	1.4009																				0.4883	0.7397
												0.4349	0.5587	0.6727	1.6534	1.1236	0.8495																				1.087	0.517
												0.4794	0.4	1.0146	0.7407	0.9319	0.8514																				0.5979	0.6969
												0.4379	0.5574	0.7795	0.5862	1.6378	0.7753																				0.6261	0.6067
												0.4953	0.5226	0.5463	0.4896	0.8377	0.8964																				0.7302	0.622
												0.4136	0.5507	0.4405	0.6668	0.6014	1.055																				0.5647	1.2747
												0.4723	0.5288	0.5312	0.4836	1.1227	0.6431																				0.5994	0.6213
												0.5466	0.5284	0.4415	0.5068	0.4694	0.5428																				0.7873	0.4337
												0.5315	0.5835	0.562	0.6668	1.2321	0.7158																				0.8356	0.8414
												0.4304	0.5684	0.5135	0.5873	0.6621	0.8633																				0.8753	0.5213
												0.4796	0.4724	0.6012	0.7535	0.5323	1.1903																				0.5726	0.7189
												0.4597	0.5084	0.7994	0.6919	1.626	0.8823																				0.523	0.4837
												0.4413	0.49	0.5788	0.6333	1.2782	0.7406																				0.7938	1.0658
												0.4988	0.5488	1.0817	0.644	1.1624	0.4038																				0.7478	0.4721
												0.438	0.4305	0.5243	0.7195	0.6606	0.4395																				0.7574	0.7772
												0.5087	0.926	0.6441	0.8995	0.7752	0.404																				0.7082	0.4665
												0.6571	0.5457	0.5699	0.4569	1.3011	0.6098																				1.3548	0.7623
												0.4513	0.6509	0.5455	0.542	0.5299	0.4052																				0.719	0.4546
												0.408	0.5104	1.0751	0.4462	1.2558	0.6296																				0.62	0.5039
												0.5153	0.5878	0.6578	1.2584	0.5394	0.595																				0.7685	0.7821
												0.4598	0.8437	0.6155	0.5722	0.8925	0.9237																				0.9276	0.5194
												0.4938	0.4904	0.4334	0.7896	0.9673	1.0096																				0.5454	0.4499
												0.3903	0.4239	1.58	0.7407	1.0599	0.8591																				0.7196	0.6296
												0.4674	0.4781	0.5098	0.9901	1.1687	1.3305																				0.5369	0.4203
												0.5005	0.6242	0.6084	0.6559	1.3208	0.9854																				0.6489	0.4664
												0.4968	0.8877	0.5219	0.4862	0.8758	0.8597																				0.8356	0.5039
												0.4443	0.4268	0.6982	1.0329	0.7033	0.4415																				0.7565	0.5992
												0.4252	0.5731	0.7892	0.488	1.1359	0.581																				0.6036	0.5908
												0.6231	0.6425	1.0765	0.5849	0.7599	0.8411																				0.5421	0.7484
												0.5603	0.5526	0.6669	1.1726	0.6809	0.8755																				0.8487	0.5157
												0.539	0.5957	0.7169	1.5492	0.4147	0.5663																				0.9221	0.5035
												0.4271	0.6326	0.7277	0.852	0.4355	0.5281																				0.5081	0.5371
												0.4978	0.4679	1.2792	0.6184	0.4081	0.5535																				0.8221	0.6633
												0.4425	0.5048	0.6402	0.6938	0.426	0.7266																				0.5313	0.6595
												0.4848	0.5588	1.0129	0.9945	0.4171	1.4598																				0.8847	0.5358
												0.4493	0.6074	0.5392	1.0797	0.4077	0.543																				0.6249	0.5995
												0.5837	0.4904	0.9098	0.7264	0.4499	1.5282																				0.693	0.6855
												0.5436	0.5358	1.1791	1.0715	0.411	0.5705																				0.5604	0.5705
												0.5117	0.523	0.5945	0.5164	0.454	0.747																				0.6677	0.5087
												0.4505	0.8144	0.6309	0.4717	0.4918	0.5932																				0.7347	0.5857
												0.4111	0.5573	0.6012	0.9503	0.5207	0.8096																				0.7145	0.7294
												0.4225	0.4873	0.6976	0.5131	0.4408	1.2558																				0.6927	0.4787
												0.4192	0.5958	0.5561	0.7011	0.4452	1.2866																				0.7037	0.499
												0.4927	0.5159	0.6566	1.1374	0.3842	0.504																				0.7892	0.7651
												0.3804	0.4297	0.733	0.9251	0.4573	0.4816																				0.7044	0.5879
												0.4221	0.4326	0.6214	1.4439	0.455	0.7576																				0.7665	0.5721
												0.454	0.4661	0.7411	0.6914	1.1875	0.709																				0.6715	0.5573
												0.5292	0.5559	0.5118	0.7088	1.2208	0.5711																				1.0915	1.3411
												0.7598	0.4231	0.5796	0.6493	0.5848	0.755																				0.8592	1.2452
												0.4112	0.4974	1.1434	0.6472	1.4157	0.4344																				0.5796	0.6134
												0.4629	0.5218	1.048	0.6318	1.7847	0.5948																				1.0375	1.1598
												0.4042	0.458	1.0654	1.0251	0.9823	0.6858																				0.7664	0.889
												0.4407	0.511	0.8341	0.5948	0.6077	0.7625																				0.5744	0.5835
												0.4412	0.6023	0.5608	0.63	1.2755	0.7522																				0.9532	1.1513
												0.43	0.6742	0.6304	1.9421	1.0516	0.9746																				1.0617	1.556
												0.4183	0.4768	0.7074	0.5033	1.3759	0.4581																				0.9559	0.6647
												0.457	0.4777	0.8107	0.537	0.5636	0.6739																				1.1213	1.3307
												0.5062	0.6974	0.9063	0.7458	1.035	0.5713																				1.6898	1.0142
												0.4655	0.5159	0.981	0.4727	1.5016	1.463																				0.7556	1.4497
												0.4507	0.4692	1.0917	0.7188	0.6575	1.5992																				0.8784	0.471
												0.4806	0.685	0.9856	0.4771	2.0622	0.9667																				1.0221	0.4909
												0.5293	0.5065	0.4781	0.4464	1.1949	0.5125																				1.5082	0.4977
												0.4391	1.2945	0.4173	0.7814	2.0153	0.4826																				0.8179	1.0209
												0.4018	0.4705	0.5501	1.6427	0.5229	0.6822																				0.9644	0.6569
												0.4948	0.5995	0.7593	0.8228	0.5588	0.673																				1.7001	0.5063
												0.4583	0.5556	0.5863	0.5108	2.1173	1.221																				1.0313	0.9532
												0.4361	0.625	0.6388	0.8183	0.5454	0.4715																				0.9179	0.9212
												0.439	0.7609	0.529	0.4768	1.189	0.5219																				1.4279	0.8792
												0.535	0.7252	1.088	0.5851	0.8895	0.4345																				1.1528	0.6264
												0.4835	0.4662	0.4825	0.5141	1.1603	0.4037																				0.9398	0.6892
												0.5494	0.9436	0.7528	0.6049	1.4073	0.7715																				1.1488	0.4608
												0.5824	0.4995	0.6484	0.6252	1.5925	1.3681																				0.5125	1.3353
												0.6005	0.5497	0.7488	1.1394	1.3186	0.6383																				1.5505	0.7248
												0.4778	0.5853	0.9391	0.4838	0.8347	0.502																				0.4819	0.6129
												0.5311	0.9164	0.7947	1.0633	1.407	1.0167																				0.7417	0.862
												0.4475	0.9629	0.5669	0.7461	0.63	2.3482																				0.8308	0.714
												0.4029	0.6135	0.7176	0.7174	0.6387	1.2401																				1.248	0.7196
												0.4279	0.7889	0.4684	0.4818	0.8708	0.4924																				0.9483	1.0161
												0.4397	0.7042	0.6585	0.5774	0.4375	0.9458																				1.0326	0.6609
												0.4482	0.4635	0.5361	0.5049	0.6037	1.3881																				1.1178	1.3399
												0.449	0.6127	0.6304	0.5398	0.4601	0.476																				0.6135	1.1319
												0.4736	0.5392	0.9135	0.552	1.1698	0.697																				1.4985	0.5255
												0.553	0.5272	1.09	0.5285	0.7389	0.5234																				1.4285	0.6034
												0.4447	0.4988	0.6967	0.4929	0.5476	0.6763																				0.7269	0.5308
												0.4204	1.2563	0.975	0.5134	0.7354	0.5153																				1.0318	0.7367
												0.5147	0.6514	0.6685	0.9862	0.8401	0.7158																				1.4807	1.1717
												0.5022	0.7194	0.6724	0.6758	0.8016	0.8114																				1.3317	0.6054
												0.4115	0.5973	1.0099	0.4795	0.6631	0.8164																				0.9245	0.8314
												0.4144	0.559	0.4461	0.6856	0.5535	1.9453																				1.4466	0.7891
												0.4223	0.5381	0.56	0.6075	0.9811	0.6273																				0.8335	0.9131
												0.5426	0.5709	0.7724	0.5563	0.5467	0.6137																				0.9956	0.6133
												0.412	0.5675	0.6478	0.9717	0.6308	0.5185																				1.2049	0.792
												0.3939	0.6259	0.5077	0.5092	0.7406	0.5911																				1.7644	0.839
												0.4507	0.565	0.4782	0.7383	0.6305	0.5702																				1.4027	0.5744
												0.4577	0.4659	0.6025	0.6353	0.6471	0.7624																				1.2908	0.4105
												0.423	0.8491	1.0976	1.1748	0.6627	2.0632																				1.0554	0.6869
												0.4854	0.8805	1.189	0.5944	0.5813	0.7717																				0.7373	0.767
												0.5382	0.6368	0.6974	0.6051	0.8732	0.7105																				1.3898	0.5377
												0.4548	0.6664	0.519	0.7463	0.7018	0.8269																				1.6397	0.4436
												0.4817	0.4824	1.2986	0.7836	0.7986	0.7316																				0.5593	0.7814
												0.5203	0.4753	0.4712	0.5128	0.6624	0.6104																				1.2566	0.8745
												0.517	0.581	0.6749	1.6719	0.5079	1.1088																				1.2615	1.411
												0.4161	0.7159	0.8173	0.6928	0.88	1.0385																				1.781	1.4446
												0.4723	0.4492	0.6414	0.5625	0.8733	1.0746																				1.2192	0.6171
												0.4229	0.4755	0.6105	0.5359	0.9939	0.6796																				1.0513	0.9837
												0.4538	0.4824	0.7172	0.5373	0.9453	0.6235																				0.6236	0.7015
												0.5009	0.4862	0.7008	1.6181	0.7749	1.0885																				2.0026	1.3337
												0.4608	0.4668	0.5508	0.4872	0.8217	0.9704																				1.1584	0.5937
												0.4922	0.58	0.5761	0.5099	0.6509	0.5776																				1.7157	0.9309
												0.4377	0.5617	0.9437	0.734	0.7765	0.5362																				0.7693	0.5434
												0.4719	0.5849	0.5132	1.0597	0.6845	0.65																				1.7037	1.041
												0.4399	0.6088	0.7191	0.7478	0.8272	0.5364																				1.0352	1.1289
												0.4641	0.6791	0.6168	0.7965	0.5501	0.8083																				0.7313	1.1289
												0.3978	0.8925	0.6363	0.4986	0.867	0.5311																				1.9266	0.9847
												0.4214	0.608	0.7733	1.4217	0.6067	0.5165																				0.8367	0.8627
												0.465	0.7426	0.5151	0.6437	0.7207	0.6223																				0.4875	0.7235
												0.5362	0.4728	1.2331	0.5857	0.5515	0.5551																				2.073	0.531
												0.4435	0.5774	0.5879	0.522	0.5075	0.5393																				0.7414	0.5269
												0.4642	0.6755	1.0381	0.8036	0.9485	0.549																				0.7599	0.6547
												0.4022	0.5125	0.459	1.1224	0.8628	0.9353																				1.3374	0.4588
												0.4297	0.5258	0.8353	0.6051	0.5822	1.126																				1.4469	0.6206
												0.6225	0.5156	0.9081	0.6507	0.711	1.2994																				0.7926	0.5033
												0.4184	0.9195	1.1052	0.5612	0.6335	0.6929																				0.7388	0.7424
												0.4356	1.1912	0.8823	0.6066	0.8414	1.3755																				1.1852	0.6531
												0.4253	0.4831	0.5448	0.8819	0.6164	1.1435																				1.6517	0.6583
												0.4274	0.4407	0.5905	0.7956	0.805	0.9476																				0.7388	0.7213
												0.6733	0.5889	0.6683	0.65	0.4859	0.7085																				0.5415	0.6247
												0.5718	0.4945	0.7031	0.6627	0.6586	1.3351																				0.7753	0.483
												0.481	0.451	0.6872	0.7111	0.7405	0.8258																				1.6525	0.9574
												0.4365	0.5716	0.4441	0.7193	0.955	0.6508																				0.752	0.526
												0.4576	1.0995	0.5297	0.7172	0.4441	0.8959																				1.2818	0.5133
												0.4509	0.5848	1.0619	0.9101	0.5447	0.9044																				1.7325	0.5854
												0.5156	0.5789	0.5345	0.5877	0.7186	1.2834																				1.0747	0.654
												0.5777	0.5219	0.6251	0.6615	1.0098	1.1508																				1.7952	0.6936
												0.4505	0.4659	0.481	1.1573	0.8578	1.5512																				0.7455	0.9048
												0.386	0.7337	1.0847	0.6128	0.6086	1.0703																				0.9423	0.7768
												0.3859	0.4818	0.6149	1.5006	0.6137	0.8146																				0.5708	1.0083
												0.4366	0.5381	0.4865	0.9293	0.4924	1.6019																				1.6688	0.7965
												0.4412	0.5029	0.5093	0.7493	0.5855	1.017																				0.6878	0.4679
												0.5682	0.4657	0.6132	0.7996	0.6048	1.4521																				0.583	0.4747
												0.4844	0.6652	0.6221	1.028	0.6385	1.2076																				0.6332	0.8605
												0.483	0.5643	0.833	1.0545	0.864	0.8334																				1.1841	0.5329
												0.5735	0.7175	0.5784	1.0021	1.354	0.5905																				1.1864	0.5534
												0.4664	0.455	2.2081	0.9883	1.1308	1.1057																				1.0168	0.485
												0.5692	1.5327	0.5281	1.1562	1.3908	0.654																				1.2036	0.6157
												0.4069	0.6261	0.614	0.7902	0.4298	1.0661																				0.5817	0.5796
												0.4939	0.4654	0.5414	0.6709	1.4196	1.1139																				0.8646	0.5962
												0.4648	0.4871	0.6229	0.7579	1.32	1.9289																				1.4246	0.9116
												0.4662	0.568	0.7512	1.0476	0.5889	0.9824																				0.8595	0.6613
												0.4801	0.8246	1.375	1.2642	0.5342	2.0226																				0.5683	0.7784
												0.444	0.6841	0.7889	0.8046	1.5371	0.7796																				0.4744	0.9385
												0.4884	1.241	0.5702	1.2405	1.4693	0.9397																				0.7264	0.5411
												0.5447	0.7449	0.7083	0.7824	0.5345	0.4838																				0.7199	0.5163
												0.4567	0.8861	0.6783	0.6492	0.5442	0.7314																				1.1427	0.4928
												0.4409	1.0581	1.1723	0.727	2.0942	0.8511																				0.5431	0.6346
												0.3842	1.099	0.8089	0.566	0.4432	1.4707																				1.1145	0.7753
												0.4547	0.5807	1.0204	0.6061	0.6114	1.652																				0.8871	1.1614
												0.5137	0.7452	0.7637	0.5636	0.4953	1.331																				0.827	0.6927
												0.4967	0.9828	0.7283	1.0884	1.9812	0.8357																				1.5626	0.5551
												0.4691	0.684	0.6498	0.8718	0.5887	0.6399																				0.6362	0.5429
												0.4097	0.723	0.629	0.6138	1.0127	1.237																				0.9014	1.0707
												0.5245	0.9121	0.5891	0.6778	0.5262	1.6684																				0.5633	0.7397
												0.4442	0.6962	1.7094	1.323	0.5809	0.5926																				1.0399	0.8898
												0.464	0.7126	0.5911	0.725	0.491	0.5132																				0.6746	0.7633
												0.4893	0.9928	0.6458	0.8902	0.5805	0.4691																				0.8754	0.6228
												0.4605	1.2471	0.7876	0.8083	0.6442	0.4828																				1.0801	1.043
												0.5009	0.8452	1.052	0.5664	0.7212	0.6747																				1.1183	1.3455
												0.5527	1.2385	0.6094	0.7422	0.5543	0.6062																				0.6683	1.3441
												0.5242	0.6432	0.7714	0.7225	0.5454	1.6332																				1.5348	0.6934
												0.5172	1.2454	1.0231	0.5781	0.6512	1.6016																				0.5465	0.5428
												0.4766	0.8961	0.5134	0.7491	1.2774	0.7944																				0.7316	1.0731
												0.5213	1.17	0.9958	0.6986	1.759	1.0107																				1.2559	0.7463
												0.4713	0.8009	0.9621	0.5706	0.9867	0.5329																				0.5475	1.1193
												0.5329	1.1011	0.7361	0.5953	0.7055	1.41																				0.6818	0.7634
												0.6301	0.5642	0.936	0.7752	0.7982	1.6411																				0.5256	0.6658
												0.5101	0.5495	0.8219	0.8369	0.5312	0.66																				0.5286	0.5991
												0.5141	0.6755	1.0459	0.9127	0.4574	0.8413																				0.7437	0.7526
												0.4384	0.9126	1.1969	0.5572	1.9898	0.8633																				0.7132	0.4947
												0.8475	0.5062	0.8663	0.6142	1.4005	0.8658																				0.6869	1.0179
												0.5221	0.6568	0.6402	0.6355	0.9851	1.0407																				1.1382	0.7764
												0.6826	0.6185	0.9639	0.7823	0.5932	0.7045																				1.5439	1.2475
												0.5233	0.6723	0.7357	0.6252	1.1233	1.0132																				1.0894	1.1781
												0.4716	1.4268	0.8337	0.4516	0.4324	0.7394																				0.8908	0.7885
												0.588	0.6098	0.6198	0.8857	1.172	0.5956																				0.6634	1.0617
												0.5323	1.0114	0.7998	0.7143	1.6613	0.5785																				0.9207	1.1782
												0.7654	0.7201	1.1645	1.1876	0.5439	0.7884																				1.1542	0.5123
												0.5151	0.5897	1.0214	0.4216	0.5962	0.5352																				0.9211	0.9565
												0.4964	1.8842	0.6598	0.7665	1.2606	1.0875																				1.0983	0.7533
												0.4865	0.7681	0.8253	1.7151	1.5367	0.9327																				0.8109	0.5762
												0.5218	0.4694	0.8254	0.8185	0.5423	0.6882																				0.9643	0.7331
												0.5629	0.7473	0.5036	0.9676	1.3303	0.5944																				1.1628	0.4302
												0.5042	0.8151	1.0546	0.7222	1.3155	0.669																				1.2121	0.4277
												0.8066	0.7235	1.2314	0.6538	0.9386	0.8629																				0.9578	0.6371
												0.5487	1.0422	0.9539	0.4488	0.5496	0.7568																				1.0313	0.4783
												0.4701	1.7293	1.0552	1.7212	0.4444	0.7919																				0.764	0.4178
												0.604	0.9034	0.5351	0.9471	0.5031	0.9519																				0.7308	0.7228
												1.0596	1.8247	0.6486	1.5941	0.4833	0.6456																				0.6689	0.6418
												0.4195	1.0546	0.561	0.7165	0.8938	0.8016																				0.8964	0.521
												0.5057	0.5413	1.9522	0.4683	1.6864	0.8056																				0.5937	1.1571
												0.4216	0.6112	1.0272	0.7751	1.5172	0.7432																				0.8598	0.6862
												0.5061	0.5276	0.7317	0.6874	0.7965	0.4418																				0.6689	0.9244
												0.5118	0.4853	0.6961	0.8416	1.3449	0.5167																				0.5429	0.6138
												0.4463	0.8726	0.551	1.2866	0.565	0.8056																				0.5892	0.7963
												0.5543	0.6175	0.5978	1.9975	0.5021	0.6774																				0.535	0.5628
												0.5756	1.5565	0.5083	0.5136	0.4323	0.6438																				1.3842	0.6398
												0.411	0.6485	1.0021	0.5868	1.4247	0.6797																				0.6085	0.5571
												0.6167	0.5374	0.6579	0.9392	0.5069	0.6925																				0.8739	0.5995
												0.504	0.8352	0.8903	0.7905	1.6551	0.5808																				0.8084	0.6036
												0.5064	0.7113	0.6071	0.8192	0.9981	0.5441																				1.3744	0.7513
												0.5021	1.4145	0.5045	0.6443	0.7259	1.4961																				0.9543	0.8152
												0.5454	1.3481	0.6602	0.4465	0.4489	1.0105																				1.1109	0.4389
												0.4853	1.0671	0.4673	0.987	0.5547	1.9953																				0.6328	0.8195
												0.5966	0.9847	0.6398	1.2193	0.8119	0.5418																				1.1538	1.5539
												0.4576	1.1141	0.4871	0.6065	0.8232	0.7345																				0.6352	0.6772
												0.4264	0.5903	0.8721	0.7979	2.0469	0.6285																				0.7804	0.7036
												0.4433	1.5729	0.6327	0.7953	0.4718	1.3265																				0.5523	1.0021
												0.3973	1.4923	0.7742	1.1939	0.6671	1.1074																				0.6093	0.5831
												0.414	0.7855	0.5209	0.7515	1.0973	0.8451																				0.7857	0.5842
												0.4147	0.5795	0.4789	0.743	1.2524	0.6372																				0.9678	0.7068
												0.4022	0.6204	0.688	0.7193	0.5666	0.8182																				0.7968	0.8387
												0.3998	0.4744	0.4897	0.5437	0.4563	0.705																				0.6218	0.803
												0.4427	1.2971	0.9382	0.6726	0.9426	1.4552																				0.6044	0.7825
												0.4464	0.5541	0.524	0.496	0.4807	0.6665																				0.4447	0.6608
												0.4336	1.5302	0.6364	0.5151	1.1776	0.7372																				0.544	1.3131
												0.4048	1.0339	0.4761	0.676	1.8452	0.581																				0.438	0.6097
												0.3977	1.1255	0.4611	0.8703	0.8571	0.7434																				0.6864	0.7602
												0.4281	0.6202	0.6508	0.6567	0.7458	0.7395																				0.8632	0.6766
												0.4163	0.8731	0.5013	0.8865	0.5459	0.7378																				0.8524	0.84
												0.4043	1.6088	0.4821	0.5779	0.6667	0.6746																				0.9202	0.6587
												0.4	0.7065	0.6008	0.8215	0.6898	0.5714																				0.5809	0.5622
												0.4193	1.6279	0.5195	0.8956	1.1085	0.7048																				0.8481	0.475
												0.5027	0.4655	0.5815	1.8102	1.5158	0.5628																				0.6654	0.9761
												0.4416	0.5185	0.4912	1.5436	0.5927	0.8177																				0.6685	0.6536
												0.6283	0.4592	0.4996	1.1024	0.6465	0.5614																				1.1081	0.8019
												0.6909	0.4217	0.5901	0.7478	0.6634	0.9548																				0.5368	0.6316
												0.491	0.4198	0.9106	0.7982	1.3364	1.4116																				0.6684	1.0274
												0.4298	0.4541	0.5267	1.3053	0.8494	1.0561																				0.7503	0.5152
												0.5663	0.4378	0.8578	1.2121	0.4289	0.5977																				0.5118	0.6635
												0.5372	0.4118	0.5897	0.7018	1.1916	0.5662																				0.5319	0.5941
												0.4674	0.4885	0.7023	0.5496	0.5895	0.5353																				0.8159	0.833
												0.4828	0.7207	0.5776	0.6588	1.0261	0.8347																				0.6256	0.9779
												0.4975	0.4952	1.3348	0.5292	1.2378	0.7163																				0.679	1.3427
												0.664	0.5547	0.9616	0.5252	0.64	0.654																				1.0176	0.7079
												0.6667	0.5541	1.1335	1.0137	0.9901	0.6627																				0.8102	0.7124
												0.5644	0.4505	0.5811	0.7074	1.101	0.4755																				0.8745	0.5721
												0.4967	0.7328	1.1173	0.601	0.5733	0.8358																				0.8662	0.8939
												0.5104	0.5142	0.6727	1.0696	0.6899	0.7004																				0.5993	0.9819
												0.5263	0.9384	0.9587	1.5346	1.3253	0.8376																				0.6969	0.6315
												0.5612	0.5884	0.6305	0.5202	0.9461	0.6716																				1.0905	0.7511
												0.517	0.4672	0.662	0.9636	0.9841	1.276																				0.5241	1.3022
												0.4945	0.9258	0.5017	1.5553	0.9237	0.6639																				0.6729	0.8985
												0.4303	0.6098	0.4258	0.8263	1.4074	0.6633																				0.6355	0.5172
												0.7244	0.593	0.6904	0.8872	0.6904	1.1517																				0.8326	0.7204
												0.5535	0.4804	0.8187	0.6699	1.1351	1.0894																				0.9878	0.6808
												0.5117	0.5706	1.0076	0.699	0.6438	0.7851																				0.9737	0.4937
												0.6063	0.5689	0.8869	0.7075	1.0752	1.1872																				0.8914	0.5599
												0.4105	0.614	1.434	0.8809	1.2515	1.1691																				0.711	0.5867
												0.4942	0.775	1.1068	1.1776	0.8265	0.6185																				1.1931	0.7004
												0.5697	0.5243	0.5114	0.6227	0.886	1.3896																				0.7344	0.7587
												0.583	0.5629	1.0219	0.555	0.8646	0.8373																				1.6287	0.8108
												0.5848	0.5835	0.7815	1.2485	1.0708	0.7042																				0.8161	0.6158
												0.6501	0.4682	0.8726	1.3243	0.5966	1.0038																				0.4445	0.6762
												0.5803	0.8979	1.1198	1.4845	0.6074	1.0161																				1.2187	0.605
												0.4877	0.5847	0.8052	0.8065	0.8632	1.0869																				1.2482	0.5496
												0.5634	0.7624	0.6164	1.6503	0.7769	0.9502																				1.098	0.5421
												0.4087	0.4476	0.7435	1.1036	0.9978	0.9309																				0.9701	0.5323
												0.6176	0.6267	1.2871	1.1502	0.7112	0.6962																				0.6647	0.6578
												0.5956	0.5688	0.4944	0.5214	0.9947	0.9996																				0.7159	0.6108
												0.5744	0.4825	0.5068	0.9713	1.5884	0.7535																				0.5949	0.5107
												0.5175	0.5377	0.9075	0.4512	0.8342	0.6775																				0.5558	0.6151
												0.7644	0.5356	0.4692	1.1943	0.7353	0.5861																				0.6428	0.6045
												0.6782	0.723	0.5473	0.9231	0.6866	0.8038																				0.7628	0.5107
												0.5177	0.5811	0.752	0.6664	0.9946	0.6205																				0.6787	0.6933
												0.597	0.5421	1.0521	0.5327	0.449	0.7371																				0.9136	0.6705
												0.6652	0.5208	1.1461	0.8587	0.6273	0.6985																				0.8467	0.5111
												0.4962	0.673	1.2183	0.604	0.4786	1.0043																				0.6125	0.5603
												0.7555	0.4599	0.5785	1.1037	0.6045	0.7194																				0.8458	0.6965
												0.5336	0.4994	0.4977	0.6665	0.5855	0.6647																				0.6224	0.7134
												0.5839	0.7891	0.4454	0.7111	0.8993	0.759																				0.7121	0.5264
												0.7778	0.5392	0.8457	0.9037	0.5653	0.4552																				1.1377	0.4845
												0.6339	0.5238	0.4158	0.8202	1.2153	0.5006																				0.6191	0.5819
												0.6278	0.4224	0.4282	0.7331	0.6423	0.5085																				0.5592	0.754
												0.5539	0.7456	0.6093	0.8975	0.5681	0.5802																				0.6768	0.7972
												0.4705	0.4911	0.5199	1.0824	0.7533	0.4721																				0.7393	0.4207
												0.6192	0.6625	0.4823	0.9096	0.8161	0.5419																				0.7752	0.8987
												0.5409	0.4283	0.4501	0.6431	0.6654	0.9051																				0.7711	1.3775
												0.5648	0.6899	0.5741	0.8403	1.0562	0.642																				0.6918	0.5335
												0.4982	0.6183	0.6073	1.1229	0.7183	0.8433																				1.0226	0.7045
												0.5768	0.5061	0.4402	0.5352	1.1911	0.6043																				0.666	0.5311
												0.5079	0.4693	0.6428	0.8124	0.7449	0.6191																				0.585	0.4754
												0.6901	0.4261	0.5527	0.9035	0.6376	0.9522																				0.8337	0.4982
												0.5656	0.4163	1.2642	0.3921	0.659	0.6167																				0.8361	0.4998
												0.6421	0.6076	0.6282	1.2928	0.7178	0.8869																				0.8861	0.4695
												0.4611	0.4194	0.5222	0.8704	0.5909	0.8556																				0.6485	0.5488
												0.5582	0.4973	1.2427	0.7031	0.5517	0.5946																				0.6549	0.4843
												0.4364	0.5714	0.5678	0.6989	0.6114	0.6333																				0.8943	0.4624
												0.3812	0.9402	1.4461	0.6275	0.5224	0.6926																				0.6715	0.4862
												0.5389	0.956	0.5124	0.6596	0.661	0.5212																				0.9933	0.5118
												0.5501	0.4741	0.8495	0.971	0.7014	0.6228																				0.4691	0.5018
												0.4976	0.6933	0.5131	0.9682	0.6932	0.5126																				0.5432	0.8725
												0.5932	0.9779	1.0235	1.131	0.6385	0.8225																				0.7593	0.6386
												0.5375	0.5064	1.9166	0.5188	0.581	0.549																				0.5576	1.2411
												0.5006	0.5178	0.8744	0.7438	0.5776	0.7527																				0.5708	1.0102
												0.5738	0.6595	0.6935	0.9147	0.6005	0.8375																				0.6611	1.4147
												0.5115	0.5297	1.4502	0.5252	0.6218	0.4893																				0.5436	1.018
												0.585	0.8499	1.3641	0.7812	0.7374	0.4891																				0.491	0.8145
												0.4052	1.2794	1.3218	0.6371	0.5918	0.585																				0.5821	0.6556
												0.5074	0.589	1.2491	0.7959	1.0441	0.4964																				0.5201	0.6589
												0.4598	1.0749	0.6793	0.5305	0.5082	0.8972																				0.5595	0.5304
												0.4685	0.9574	0.5241	1.139	0.7651	0.5646																				0.6901	0.5666
												0.5028	0.569	0.9411	1.0449	0.5978	0.6624																				0.6343	0.7538
												0.5946	0.5216	1.9506	0.615	0.529	0.4924																				0.6504	0.6242
												0.6458	0.6026	1.2145	0.8813	0.5325	0.6117																				0.4848	1.0555
												0.699	0.805	1.0878	0.7581	0.639	0.4616																				0.5045	0.8499
												0.4893	0.7157	1.664	0.8662	0.7738	0.4711																				0.5802	0.8772
												0.5748	0.4763	0.5379	0.6996	0.5334	0.4758																				0.6555	0.7171
												0.5142	0.4577	0.5782	1.2155	0.6258	0.8109																				0.5256	0.8924
												0.6352	0.4182	0.5281	0.8084	0.8379	0.5696																				0.6088	0.8352
												0.436	0.5021	1.4012	0.6678	0.6741	0.6685																				0.5378	0.5211
												0.6695	0.5347	1.1502	0.4353	0.93	0.7476																				0.4809	0.5476
												0.467	0.6482	1.2507	1.0913	0.9383	0.4642																				0.545	0.6517
												0.624	0.4782	1.6426	0.5659	0.8122	0.4343																				0.8244	0.6275
												0.5119	0.6202	1.1899	0.5962	1.1009	0.4586																				0.841	0.9917
												0.4573	0.4952	0.5106	0.4954	0.5772	0.4437																				0.9494	0.5936
												0.5184	0.5197	1.5452	0.5286	1.1273	0.5381																				0.6733	0.8248
												0.4804	0.5296	1.5417	1.1194	0.8309	0.5005																				0.9525	0.9845
												0.5139	0.6407	0.8721	0.5768	0.9821	0.4193																				0.7505	0.6131
												0.7449	0.7363	1.3075	0.7976	0.6468	0.5148																				0.8897	0.5103
												0.7098	0.503	1.3101	0.5407	0.7055	0.46																				0.6383	0.7108
												0.9214	0.5979	0.526	0.4574	0.7075	0.4098																				0.9156	0.6446
												0.7607	0.5515	0.6922	1.3545	0.8061	0.6975																				0.5844	0.6778
												0.5189	0.5681	1.0916	0.894	1.0184	0.6454																				0.5531	0.9281
												0.5709	1.2306	0.6793	1.5031	0.48	0.6921																				0.9723	0.7711
												0.4466	0.7377	0.9476	0.7261	1.1857	0.9623																				1.0271	0.6671
												0.461	0.657	0.66	1.4749	0.9159	0.7379																				0.7235	0.4279
												0.4443	0.6052	1.1011	0.7585	1.0258	1.0831																				0.6989	0.5258
												0.4926	1.5095	0.7008	0.5205	0.5167	0.625																				0.6857	0.5689
												0.4569	0.7817	0.7936	0.421	0.8271	1.0096																				0.6468	0.5418
												0.4813	0.5776	0.5629	0.8137	1.1017	0.5558																				0.6846	0.5244
												0.4709	0.6067	0.6938	0.6966	0.5241	0.5925																				0.6789	0.5192
												0.5431	0.5617	0.5537	0.8779	0.4765	0.7188																				0.7978	0.5642
												0.5708	0.7272	0.763	0.5468	0.8747	0.744																				0.4835	1.0479
												0.4897	0.7744	0.5056	0.6944	1.1074	1.0831																				0.6977	0.6942
												0.4371	0.6603	0.6334	2.0073	1.1667	1.2697																				0.551	0.7197
												0.4128	0.5499	1.1076	0.5398	0.7995	0.9291																				1.3203	0.5865
												0.4176	0.7159	1.0997	0.7732	0.4186	0.975																				0.5268	0.572
												0.5085	0.7924	0.7247	0.7126	0.4567	0.701																				0.9564	0.5672
												0.482	1.1688	1.1607	1.3351	0.6689	0.6691																				1.1355	0.7115
												0.662	1.3495	0.5486	0.5118	0.6901	0.7207																				0.7058	0.6743
												0.6063	0.7913	0.7095	0.5587	0.6073	0.7696																				1.8835	0.5996
												0.4559	0.9652	0.9409	0.5667	0.7146	0.8381																				0.9508	0.5457
												0.5968	0.4731	0.8941	0.6864	0.4649	0.7997																				1.0251	1.1037
												0.465	0.4415	1.4079	0.7082	0.5703	0.6207																				1.0769	0.5127
												0.4605	0.5213	0.8439	0.831	0.8532	0.8471																				0.5541	0.6812
												0.6471	0.4872	0.9348	0.6026	0.8112	1.5498																				0.6019	0.8921
												0.6485	0.5334	0.5488	0.6366	0.5876	0.6234																				0.5249	0.4999
												0.5186	0.5017	0.6574	0.7967	0.7864	0.8236																				0.5822	0.6112
												0.4999	0.4767	0.4518	0.689	0.9055	0.8865																				0.5839	0.7401
												0.5187	0.5182	0.8879	0.693	0.6436	1.3002																				0.8968	0.6488
												0.4735	0.6995	0.531	0.5661	0.5496	0.5414																				0.6576	0.5731
												0.5185	0.4852	0.4634	0.9202	0.6234	1.2965																				0.7376	0.6119
												0.5598	0.4236	1.3471	0.6195	0.6625	0.6491																				1.0428	0.4044
												0.4252	0.4771	0.6934	0.8545	0.5092	0.9921																				0.6355	0.7395
												0.5571	0.5774	0.8247	0.9266	0.554	0.9883																				0.5473	0.5941
												0.4518	0.6719	1.5311	0.6923	0.7461	1.1809																				0.9581	0.5831
												0.5175	0.5363	0.4314	0.7994	0.734	0.6754																				1.109	1.2856
												0.4813	0.4851	0.9234	0.46	0.63	1.3836																				0.8904	0.992
												0.7113	0.6246	0.7938	0.6976	1.1386	0.6669																				0.8221	0.9703
												0.5088	0.474	1.3246	0.5816	1.4835	0.6197																				0.7356	0.4762
												0.6264	0.4382	0.5347	0.4879	0.6287	0.5678																				0.533	0.5291
												0.4773	0.8236	0.7889	0.5296	0.7872	0.4774																				0.5987	0.7467
												0.5016	0.4303	0.6875	0.4785	0.6216	0.9157																				0.7685	0.7311
												0.4847	0.9929	1.3226	0.9408	0.603	0.781																				0.5358	0.6778
												0.5392	0.5211	2.005	0.4619	0.7542	0.8549																				0.7129	0.6259
												0.5711	0.4939	0.8788	0.5664	0.5927	0.4814																				0.6425	0.647
												0.5068	0.5356	1.6534	1.2221	0.4898	0.5151																				0.7871	0.5429
												0.4567	0.5487	2.5684	0.4912	0.7188	0.6933																				0.6496	0.5975
												0.4649	0.6936	1.7044	0.9696	1.0112	0.794																				0.7308	1.3092
												0.4799	0.4985	2.2394	0.8284	0.6407	0.5157																				0.7616	0.9852
												0.4412	0.523	2.4825	0.5254	1.2805	1.026																				0.9359	1.4924
												0.4697	0.4513	1.0704	1.0465	0.4403	0.6332																				0.6331	0.8775
												0.491	0.5956	0.5915	0.6077	0.6182	0.5556																				0.7883	0.7845
												0.5539	0.4781	0.9348	0.6674	0.4095	0.5014																				0.9742	0.6026
												0.4279	0.5304	0.5109	0.523	0.4907	0.5231																				1.4198	0.8813
												0.4528	0.52	0.4182	0.6346	0.4619	0.6302																				0.7155	0.4177
												0.5229	0.5638	1.1772	0.6369	0.4801	0.8946																				0.929	0.6161
												0.4516	0.5762	0.5431	0.483	0.631	0.4604																				1.0366	0.8601
												0.4802	0.5197	1.0815	0.477	0.6083	0.7102																				1.3571	1.2715
												0.525	0.5549	2.3222	0.563	0.8903	0.5112																				0.5499	0.9007
												0.5112	0.5158	0.4865	0.484	0.665	0.7692																				0.9765	0.7214
												0.4807	0.4666	1.8106	0.5514	0.7904	0.5148																				1.0895	0.9819
												0.555	0.5308	1.378	0.5972	0.6273	0.5686																				0.5599	1.3104
												0.5376	0.4877	0.3987	0.56	0.548	0.5824																				0.5225	1.0123
												0.5825	0.5399	1.7723	0.4701	0.547	0.5245																				0.4724	0.9477
												0.6833	0.5572	0.5168	0.9018	0.9383	0.4477																				0.6803	0.9522
												0.5909	0.5562	2.727	0.5576	1.0378	0.518																				0.6899	1.1917
												0.5147	0.5324	0.4718	0.5454	0.7028	1.3785																				1.1219	0.8036
												0.5313	0.7101	1.1405	0.5209	0.9019	0.5977																				0.5839	1.581
												0.5664	0.6209	1.3046	0.499	0.6265	0.3971																				0.5756	0.7635
												0.5522	0.5783	1.5246	0.5888	1.1035	0.6899																				0.6125	0.5862
												0.8562	0.4957	0.585	0.5358	0.4839	0.4496																				0.623	0.7561
												0.5291	0.4814	1.1302	1.11	0.537	0.4822																				0.4523	0.6106
												0.659	0.7189	1.8512	0.8289	0.6662	0.4948																				0.58	0.6039
												0.9545	0.9775	2.1843	0.688	1.2336	0.7277																				0.4793	2.01
												0.5488	0.6059	0.503	0.6228	0.6517	1.0782																				0.6627	1.0658
												0.5397	0.5746	2.0926	0.7896	0.4999	1.0926																				0.5587	0.4575
												0.7294	0.5134	0.6255	0.8675	0.659	0.4617																				0.7991	1.2582
												0.4897	0.5531	0.5251	0.5145	1.0939	1.4099																				0.6566	0.5996
												0.664	0.8666	1.5006	0.7264	0.7593	0.751																				0.6895	1.0593
												0.5533	0.5939	0.4671	0.7481	0.8187	0.7291																				0.5417	1.0688
												0.8119	1.0947	0.4629	0.6455	0.7667	1.1162																				0.9975	0.6586
												0.446	0.9289	0.8375	0.5302	0.8109	0.4372																				0.5419	0.4717
												0.4886	0.6147	0.6821	0.5608	0.7227	1.1297																				0.7568	0.4286
												0.5583	0.5325	0.5594	0.5916	0.5545	0.5611																				0.9869	0.686
												0.5298	0.5971	1.4615	0.9389	0.6852	0.6521																				0.6796	1.9034
												0.6955	0.5126	0.7596	1.3063	0.7352	0.722																				0.6579	0.438
												0.5234	0.5014	0.915	0.5344	0.6724	0.5946																				0.8373	0.6605
												0.7833	0.7222	0.668	0.9004	0.5704	0.9035																				0.6091	0.6879
												0.7015	0.5482	2.3171	0.7175	0.5578	0.4681																				0.6409	0.6002
												0.4872	0.644	1.0997	0.5655	0.7823	0.6239																				1.0119	0.6209
												0.5074	1.0363	2.3135	0.6959	0.6129	0.7506																				0.6046	0.9018
												0.6772	0.5495	1.1051	0.8204	0.5947	0.5543																				0.5425	0.715
												0.5959	0.4525	0.5606	0.7018	0.5305	0.692																				0.5338	0.6023
												0.6124	0.4895	0.6145	0.9989	0.5741	0.8763																				0.6557	0.586
												0.5244	0.4894	1.2808	1.1374	0.706	0.4412																				0.8233	0.9855
												0.5922	0.4763	0.6063	1.065	0.5713	0.9465																				0.8848	0.5841
												0.4797	0.4827	0.7049	0.6105	0.5028	0.5483																				0.6573	0.7002
												0.4622	0.4393	0.6775	0.5549	0.7548	0.5294																				0.792	0.6162
												0.5568	0.4559	0.5538	1.3505	0.5985	0.416																				0.9999	0.6175
												0.7954	0.3927	0.8344	0.7364	0.6125	0.7899																				0.6467	0.6256
												0.4791	0.4286	0.5869	0.9633	0.8451	1.4871																				0.7292	0.744
												0.671	0.4404	0.5758	1.1388	0.7975	0.5874																				0.7591	0.5857
												0.7078	0.4298	0.528	0.9419	0.8762	0.5326																				0.772	0.7863
												0.5273	0.4384	1.0728	0.6769	0.7049	1.036																				0.8945	0.5999
												0.4207	0.458	0.5592	0.7999	0.739	0.9031																				0.8025	0.7225
												0.5472	0.3903	0.5795	0.7975	1.7456	1.2855																				1.1761	0.6368
												0.5112	0.3947	0.5501	1.7209	1.1161	0.4144																				1.4119	0.5998
												0.542	0.3865	0.8997	1.4342	0.6578	1.4136																				1.0973	0.6936
												0.5191	0.4669	0.8646	1.2062	0.8563	1.1942																				0.6591	0.6585
												0.4616	0.4171	0.5615	1.916	0.5601	1.3994																				0.6957	0.7501
												0.6468	0.3968	0.5495	1.1473	0.6589	0.6023																				0.6955	0.5473
												0.5907	0.4066	1.0886	1.9133	0.4458	0.7361																				0.521	0.9586
												0.5002	0.5244	1.0463	0.8991	0.4538	0.59																				0.5871	0.6212
												0.724	0.7579	0.5788	0.6935	0.4779	0.5748																				0.5807	0.62
												0.5441	0.5153	0.7027	0.9532	0.5063	1.1094																				0.6418	0.7957
												0.5351	0.4496	0.8206	0.612	0.5074	0.7677																				0.5476	0.7601
												0.5858	0.4333	0.8417	1.4189	0.4983	1.8513																				0.6754	0.4868
												0.4785	0.4114	1.1637	0.4835	1.0232	0.59																				0.6363	0.654
												0.7057	0.5729	0.5544	1.5008	0.7594	0.9001																				0.5585	0.5169
												0.4521	0.485	0.6466	0.9127	0.5525	1.4185																				1.1549	0.6025
												0.6817	0.5527	0.9427	1.7886	1.4506	0.9																				0.7126	0.9616
												0.6992	0.3827	0.6288	2.0859	0.6265	0.6838																				0.8392	0.8343
												0.5074	0.5847	0.7075	0.512	0.4599	0.4816																				0.7258	0.8922
												0.5716	0.5638	1.1843	0.939	0.5404	0.6005																				0.9466	0.9065
												0.5236	0.3901	0.6459	0.5487	1.0335	0.7147																				0.9008	0.6262
												0.5816	0.4948	0.6665	1.9521	0.8841	0.5632																				1.0253	0.6967
												0.5636	0.4688	0.6087	0.6935	0.6158	0.8314																				1.022	0.6414
												0.6733	0.526	0.5013	0.9512	0.959	0.5158																				0.5902	0.7983
												0.602	0.4014	1.291	0.9444	0.5656	0.5356																				0.74	0.4985
												0.5667	0.6162	1.1299	0.7013	0.4624	0.8085																				0.6402	0.7761
												0.4877	0.574	1.0198	1.1849	0.4316	0.8494																				0.8298	0.5712
												0.4903	0.5012	0.604	1.6265	0.6187	0.4352																				0.6124	0.9339
												0.6409	0.5869	0.673	0.7698	0.5806	0.7591																				0.6485	0.8922
												0.5509	0.5239	0.4924	0.6245	0.962	0.8428																				0.7962	0.5833
												0.5649	0.4324	0.5216	0.7357	0.583	1.1045																				0.5504	0.613
												0.4897	0.6609	0.9026	0.5631	1.2375	0.8681																				1.0587	0.6168
												0.5939	0.4619	1.2368	0.8274	0.8999	0.4993																				0.9759	0.5871
												0.6197	0.4281	0.8968	0.7754	0.5094	0.766																				0.797	0.505
												0.5939	0.5749	0.8496	0.624	0.5141	0.9632																				0.9107	0.6178
												0.7496	0.4894	0.676	0.5868	0.8047	0.5502																				0.5958	0.5479
												0.9969	0.4915	0.8112	0.6116	0.6483	0.5452																				0.6052	0.5931
												1.0148	0.4275	0.9679	0.6738	0.5234	0.6084																				0.7183	0.5774
												0.4973	0.5936	0.6582	0.8316	0.8544	0.6828																				0.7414	0.464
												0.6863	0.5078	0.9884	0.822	0.5794	0.7997																				0.5341	0.5317
												0.8441	0.4542	0.916	0.5567	0.726	0.5436																				0.7948	0.6351
												0.6692	0.4697	0.8528	0.3879	0.7604	0.5353																				0.5123	0.6439
												0.6334	0.4473	0.738	0.7166	0.7358	0.6003																				1.0001	0.7031
												0.6181	0.7202	0.5605	0.5197	0.7063	0.6221																				0.756	0.4751
												0.442	0.6117	0.8191	0.7292	0.7612	0.6577																				0.6264	0.6925
												0.53	0.5148	0.6766	0.4499	0.7065	1.2454																				0.8509	0.548
												0.5339	0.5482	1.0167	0.9532	0.5858	0.9425																				0.9665	0.8058
												0.5199	0.9009	0.7065	0.4338	0.5879	0.5898																				0.9788	0.4984
												0.4636	0.5199	0.9589	1.07	0.5991	2.0222																				0.7365	0.5771
												0.4786	0.4141	0.6467	0.5835	0.72	1.7238																				1.1674	0.8225
												0.5916	0.51	0.6477	1.054	0.4558	1.8529																				1.0111	0.9332
												0.5051	1.2039	0.7275	0.969	0.5477	0.9357																				0.9113	1.3609
												0.5606	0.4992	0.9723	1.0555	0.6718	0.6576																				0.9034	0.4059
												0.448	0.8249	0.6063	1.2997	0.673	0.6336																				0.7691	0.7749
												0.4842	0.5466	0.6092	0.9355	0.4908	1.4084																				0.8705	0.8945
												0.6952	0.619	0.8752	0.7626	0.5078	1.1351																				0.6121	0.8106
												0.4666	0.4548	0.9519	0.9368	0.6756	0.5908																				0.7233	0.6156
												0.5246	0.5134	0.5936	1.2612	0.6324	1.3583																				0.6829	0.6454
												0.6933	0.5097	0.5152	0.9379	0.4913	1.0402																				1.225	1.1768
												0.5443	0.5035	0.962	0.8662	0.5937	0.9285																				1.2871	0.8449
												0.4182	0.762	0.5448	1.2991	0.7863	1.5561																				0.9516	1.1055
												0.4539	0.7398	0.6206	0.6944	0.4456	0.6548																				0.6221	0.5269
												0.4413	0.4981	0.7229	0.6382	0.7088	1.2708																				1.2161	0.8976
												0.5243	0.7407	0.5972	0.7325	0.4691	0.6533																				0.7844	0.6973
												0.5297	0.5016	0.5747	0.751	0.4916	1.6761																				0.6619	0.9517
												0.6117	0.6512	0.5068	0.6133	0.5804	1.102																				0.5841	1.0985
												0.5382	0.5291	0.8985	1.3896	0.5711	0.5899																				0.5952	0.5836
												0.4516	0.6498	0.5025	0.7761	0.696	0.7951																				1.1448	0.7656
												0.5481	0.6809	0.5219	1.4941	0.4839	0.6255																				0.7343	0.6828
												0.3884	0.7119	0.9052	0.426	0.9732	0.7083																				0.7294	0.5416
												0.4908	0.7607	0.5214	0.7321	0.8314	0.6575																				0.5035	0.59
												0.4887	0.4815	0.5273	0.6369	0.6495	1.0616																				0.8268	0.6824
												0.5042	0.7803	0.7239	0.9811	0.6658	0.7011																				0.8311	0.5522
												0.386	0.5133	0.881	0.5945	0.7694	1.0084																				0.5719	0.6134
												0.4471	0.5681	0.6445	0.7582	0.6147	1.0949																				0.701	0.6162
												0.4832	0.5461	0.7301	0.6179	1.3365	1.5928																				0.6611	0.6787
												0.7512	0.5455	0.59	0.7556	1.0931	1.2937																				0.9702	0.6945
												0.4207	0.6944	0.5313	0.7999	0.6097	0.8515																				0.8505	0.9707
												0.4474	0.552	0.5427	1.1003	0.726	0.6948																				0.6854	0.8972
												0.6865	0.6907	1.0055	0.838	0.8907	0.8883																				0.8095	0.7035
												0.6027	0.4042	0.5842	0.5512	0.6628	0.6896																				0.8419	0.7186
												0.5281	0.4785	0.6899	1.4691	1.6923	0.8675																				0.7122	0.7411
												0.556	0.3947	0.8035	0.8543	0.8921	0.6215																				0.7394	0.7317
												0.4296	0.4919	0.6171	1.6113	0.9638	0.9166																				0.7439	0.7829
												0.4505	0.4709	0.6308	0.5759	1.076	1.3688																				0.6243	1.205
												0.6192	0.4492	0.756	0.9541	0.9001	0.9258																				0.7658	0.5803
												0.4009	0.4175	0.7208	1.5096	0.7432	0.6823																				0.5418	0.6498
												0.501	0.4183	0.8689	1.3175	0.7911	0.9781																				0.6543	0.7243
												0.454	0.4661	0.6423	0.9	0.6106	0.7114																				0.6817	0.8971
												0.741	0.4545	0.75	0.8718	0.993	1.0106																				0.5787	0.5431
												0.4646	0.4486	0.6706	0.5058	1.0357	0.6459																				0.7617	1.3091
												0.4329	0.5089	0.6067	1.3241	0.6823	1.3676																				0.5634	0.5486
												0.9134	0.4414	0.8363	0.9878	0.6765	1.3552																				0.6991	0.5282
												0.6041	0.5098	0.8222	0.8206	0.5785	0.5917																				0.5493	0.7504
												0.5215	0.486	0.9504	0.8104	0.8538	0.9186																				0.9155	1.3018
												0.6101	0.548	1.3327	1.3959	0.489	0.6318																				0.6888	0.474
												0.5482	0.5216	1.488	0.9338	1.0286	0.5667																				0.626	0.612
												0.4115	0.5658	0.8645	1.027	1.0075	0.4628																				0.6601	0.5071
												0.8203	0.4429	0.7697	0.6533	0.9683	1.7315																				0.5599	0.619
												0.4345	0.5631	0.8312	1.1137	0.5832	0.5679																				1.0888	1.0433
												0.5174	0.5597	1.2842	0.7681	1.0765	0.6571																				0.5634	0.9441
												0.6147	0.5739	1.1164	1.0709	0.9136	0.8003																				0.9612	0.6536
												0.4928	0.6728	0.5176	0.7294	1.0226	1.0318																				0.6822	1.1233
												0.7101	0.5517	0.8853	0.6212	1.0299	0.5102																				0.7778	0.6261
												0.497	0.617	1.1054	0.3913	1.163	0.9993																				0.848	1.1297
												0.5028	0.5366	0.8282	0.9264	1.3337	0.8389																				0.9109	0.9577
												0.4537	0.7484	0.9213	1.1767	1.2706	0.5716																				0.4953	0.7282
												0.61	0.7429	1.2618	0.6141	1.1115	0.5183																				0.7159	0.837
												0.4876	0.8468	1.0233	1.3202	0.9378	1.0509																				0.8452	0.786
												0.4444	0.8062	0.8742	1.2806	0.7029	0.6497																				0.4753	0.5107
												0.6329	0.6885	0.5774	0.7526	1.084	0.585																				0.6668	0.713
												0.5013	0.628	1.2521	1.3488	1.1243	0.6624																				0.7482	0.8165
												0.4819	0.4917	0.593	0.7764	0.4608	1.0219																				0.9279	0.6875
												0.4634	0.6093	0.8299	1.1966	0.894	0.7316																				0.7627	0.9637
												0.562	0.4339	0.8391	0.9242	1.2657	0.5359																				0.5759	0.7766
												0.6652	0.6996	1.8305	1.1918	0.7773	0.7169																				0.5689	0.4538
												0.5787	0.6885	1.105	0.5362	1.043	0.9195																				0.7846	0.7343
												0.6145	0.7342	1.0706	1.2078	0.7251	1.4099																				0.9758	0.7687
												0.4943	0.5855	0.4829	0.6128	0.7153	0.9268																				1.101	0.4875
												0.5326	0.5098	1.9353	0.8811	1.0567	0.9304																				1.568	1.0589
												0.4568	0.4958	0.7667	0.9726	0.7267	0.5685																				1.2095	1.6142
												0.467	0.6801	0.7433	0.536	0.6564	0.6145																				1.7665	0.8598
												0.53	0.5273	1.1315	0.7368	0.8424	1.5881																				0.6654	1.1092
												0.4375	0.5389	0.5399	0.5174	0.9975	0.5791																				1.3213	1.2193
												0.4667	0.4266	0.7053	0.6797	1.1897	0.9267																				1.0751	0.725
												0.4013	0.5513	0.6227	0.6854	1.1796	0.7652																				1.2149	0.5898
												0.5981	0.7778	0.4822	0.5302	0.7795	0.547																				1.7353	0.6118
												0.4303	0.4498	1.4604	0.7372	0.444	0.4502																				1.7746	0.6555
												0.4374	0.721	0.9407	0.6772	1.3983	0.6681																				0.5311	0.762
												0.8242	0.8691	0.669	0.7563	0.571	0.5972																				1.116	0.6781
												0.5361	0.4727	1.5196	0.5701	1.0262	0.6211																				0.776	0.5781
												0.3904	0.7124	1.0045	1.2929	0.6837	0.6339																				0.6881	0.6676
												0.4677	0.458	0.7343	1.2154	0.961	0.7415																				1.0429	0.7836
												0.6803	0.458	1.0066	0.6879	1.1995	0.5351																				1.0437	1.0729
												0.469	0.4746	0.731	0.536	0.4428	0.6521																				0.8738	0.6207
												0.424	0.5189	0.4996	1.1424	0.6171	0.899																				0.8426	1.3114
												0.4267	0.7032	0.6369	1.5063	0.9159	0.5666																				1.2786	0.6952
												0.4724	0.5065	0.6928	0.4952	0.6027	0.7244																				1.0627	0.9145
												0.5025	0.5763	0.5534	1.2479	0.641	0.5041																				1.0426	0.8533
												0.5174	0.5292	0.5772	0.4027	1.0186	0.7123																				0.9361	0.8388
												0.4244	0.8673	1.0323	0.7608	1.1721	0.9677																				1.0185	0.8836
												0.581	0.8281	1.0138	0.8065	0.6478	0.5192																				1.0154	1.1907
												0.4052	0.4233	1.1328	0.6045	0.9092	0.8134																				0.7453	0.6926
												0.5186	0.5819	0.653	1.2232	0.5224	0.8719																				0.5817	0.7134
												0.704	0.8163	0.6343	0.9727	1.2346	0.7263																				0.7247	0.661
												0.5749	0.5044	1.1874	0.9531	1.1649	0.9226																				0.8391	0.7823
												0.7374	0.768	0.5695	1.7428	0.9286	0.5656																				0.52	0.9035
												0.6164	0.4633	0.6397	0.4642	0.5961	0.4839																				0.7359	0.735
												0.506	0.6937	0.6297	0.4572	0.8338	0.5906																				0.9694	0.7007
												0.5011	0.8058	0.9072	1.6672	0.945	0.4617																				0.6385	1.0487
												0.7166	0.5239	1.0318	1.8116	1.4003	0.4479																				0.6339	0.6239
												0.5773	0.4616	0.4808	0.4457	1.8892	0.4669																				0.9944	0.7561
												0.5027	0.4095	0.6996	0.7226	1.4451	0.4447																				1.367	0.701
												0.5083	0.7877	0.6191	0.94	0.5902	0.8597																				0.6612	0.7596
												0.4784	0.5007	0.8826	0.6925	0.5794	0.8437																				1.3101	0.4934
												0.4763	0.5586	0.5399	0.486	1.0605	0.8973																				1.263	0.5665
												0.6295	0.5493	0.528	1.1006	0.4865	0.5678																				0.6078	0.9611
												0.5445	0.6247	0.9263	0.4353	0.9679	0.8939																				1.1665	0.5795
												0.6588	0.4351	0.5197	1.8192	1.8094	0.7654																				2.073	0.8427
												0.7352	0.6365	0.5935	1.8349	1.4436	0.8989																				0.5402	0.6465
												0.5161	0.5494	1.1825	0.4464	0.6461	0.8344																				1.1712	0.9666
												0.5593	0.4485	0.5677	0.6766	1.0194	0.5436																				0.9881	0.9558
												0.5535	0.6378	0.839	1.0762	0.7682	1.2747																				0.9454	0.9372
												0.5703	0.432	0.8041	1.8072	0.639	0.873																				1.1722	0.8751
												0.6546	0.4572	0.7495	0.5065	1.0363	0.7876																				0.6424	1.0915
												0.6919	0.4334	1.0039	0.5585	1.5929	1.1827																				0.6665	0.8165
												0.5745	0.4664	0.5352	0.736	1.6953	1.1794																				0.6845	1.2285
												0.8258	0.4056	0.5185	0.8343	0.7969	0.814																				0.5615	0.7383
												0.6982	2.4807	0.9349	1.184	0.9645	0.618																				0.6582	0.882
												0.529	0.9245	0.656	0.7951	0.5994	0.7175																				0.6803	0.7553
												0.4505	0.541	0.5992	0.6845	0.7802	0.7287																				0.6934	0.6503
												0.5081	0.4767	0.7692	0.5869	0.4069	0.6856																				0.5581	0.7129
												0.6577	1.4736	0.814	0.7014	1.0265	0.6241																				1.0086	0.4857
												0.6572	1.8135	0.5001	0.6338	1.5204	0.6029																				0.6045	0.5379
												0.4605	0.4496	1.1173	0.7596	0.57	0.7707																				0.5958	0.5641
												0.5002	0.6473	0.6304	0.8821	0.5381	0.7355																				0.9888	0.589
												0.5098	1.7183	0.7975	0.8983	1.1421	0.6034																				0.7429	0.5149
												0.5406	0.9778	1.4687	0.5576	0.4356	1.4506																				0.5892	0.5513
												0.6723	1.5262	0.6848	0.5099	1.139	0.8067																				1.141	0.7206
												0.6949	0.5917	0.683	0.5963	0.6186	1.6993																				0.8505	0.7937
												0.541	1.0613	0.6373	0.4959	0.604	1.1044																				0.8493	0.9528
												0.4987	0.822	0.6003	0.6453	0.6868	0.6625																				0.8714	1.0305
												0.417	1.2186	1.0612	0.5468	0.4668	1.3203																				1.1085	0.939
												0.605	2.001	0.5351	0.435	1.5412	1.0292																				0.7975	0.6091
												0.5881	1.5241	0.5316	0.5175	0.4671	1.8324																				1.1558	1.0711
												0.6014	0.5015	0.8461	0.5171	0.4408	1.0316																				0.9551	0.5911
												0.632	0.8168	0.619	0.7225	0.3956	1.0714																				0.5642	1.0932
												0.4951	0.658	0.5481	1.0011	0.8372	0.5519																				0.7152	1.2737
												0.4542	0.5045	0.7537	0.5142	1.3502	0.5722																				0.5766	0.6596
												0.4872	0.7898	1.6052	0.5331	0.465	0.8352																				0.6988	0.5374
												0.5465	0.5745	1.1837	0.4577	0.5793	0.7215																				0.7476	1.0621
												0.4092	0.9057	0.849	0.5947	0.6422	1.6289																				0.9145	0.8949
												0.3983	0.4737	0.5447	0.5254	0.5578	0.7139																				0.9357	0.9585
												0.4542	0.537	0.4898	0.8297	0.8127	1.0825																				0.706	0.56
												0.4199	0.6113	0.7909	0.5585	0.4671	0.9255																				0.7467	0.5955
												0.4928	0.5229	0.9407	0.5481	0.4487	0.721																				0.7067	1.664
												0.4337	0.6446	0.5322	0.8668	0.5659	1.4188																				0.6635	0.7077
												0.5185	0.5766	1.2449	0.466	0.5448	1.0242																				0.5904	0.874
												0.6633	1.0087	0.7601	0.7078	0.722	0.531																				0.5017	0.8452
												0.4818	0.9523	0.5956	0.7465	0.8179	0.6333																				0.601	0.9989
												0.5335	1.4496	0.5528	0.5918	0.5032	0.5917																				0.6276	0.8448
												0.9149	0.6156	0.9552	1.2898	0.3897	0.5702																				0.6124	0.5082
												0.482	0.5835	0.5601	0.5704	0.5688	0.7141																				0.6104	0.8076
												0.4733	1.4518	1.1558	0.6052	1.9544	0.5245																				0.6134	1.4664
												0.4052	0.8401	0.5972	0.5516	0.8707	0.4977																				0.8796	1.5205
												0.8054	0.5977	0.5806	1.3192	0.8698	0.5832																				0.9712	0.9402
												0.4918	0.5292	0.4536	0.5787	1.9862	0.8041																				0.5881	0.7122
												0.5063	0.5422	0.4823	0.5968	0.4588	0.6525																				1.1113	1.2627
												0.6592	0.4378	0.5095	0.8193	0.5259	0.7018																				0.7911	0.6877
												0.6574	0.5519	0.5286	0.8261	0.4634	0.9081																				0.6115	0.6717
												0.5043	1.4928	1.0162	0.6248	0.6012	0.7938																				0.7628	0.9899
												0.6503	1.4986	0.4424	0.6513	0.5976	0.5889																				0.8148	0.5457
												0.6237	0.4776	0.7892	0.7128	0.8095	0.6209																				0.6178	0.5333
												0.6507	0.5042	0.4373	1.1104	0.5734	0.6326																				0.942	0.6768
												0.7404	0.8749	0.5525	0.5613	0.4385	0.7228																				0.7152	1.1449
												0.6128	0.9105	0.5923	0.5397	0.5422	0.5515																				0.7692	0.7395
												0.7094	0.7415	0.4158	0.7326	0.8461	0.8034																				0.793	0.5105
												0.5054	0.6576	0.5226	0.7889	0.527	0.6983																				0.734	0.6477
												0.4998	0.4657	0.5005	1.0292	0.6538	1.0083																				0.6167	0.6908
												0.5632	0.6553	0.7068	0.6482	1.609	1.3007																				0.5829	0.7582
												0.4597	0.4365	0.5232	0.863	0.9385	0.9152																				0.9474	1.0151
												0.4789	0.9209	0.7663	0.9199	1.1251	1.4089																				0.6844	0.6405
												0.5546	1.6492	0.5424	0.8617	0.5012	1.0012																				0.6097	1.1298
												0.4552	0.8207	0.549	0.7633	0.7128	0.4935																				0.9595	0.8856
												0.5626	2.1849	0.4477	0.4732	0.8113	0.7609																				0.6659	1.0008
												0.5078	1.6964	0.4774	1.1454	0.4565	0.5816																				0.6185	0.5927
												0.4536	0.9971	0.7171	0.663	0.821	0.9007																				0.6374	0.6202
												0.4128	0.5847	0.564	0.8104	0.6887	0.8507																				0.6482	0.9726
												0.5289	0.76	0.5515	1.3863	1.2979	0.5719																				0.7178	0.9563
												0.6578	0.7792	0.833	0.5383	0.4835	0.6191																				0.9072	0.693
												0.4395	1.1274	0.5541	0.5136	1.5581	0.6702																				0.6024	0.962
												0.5542	2.13	1.3297	1.0075	0.7966	1.0431																				1.2342	0.8062
												0.5295	1.0852	1.8766	0.9188	0.6155	0.6534																				1.2114	0.6158
												0.5176	0.4264	0.6221	0.6719	0.7385	0.6091																				1.4186	0.6041
												0.4201	0.557	0.5747	0.7532	1.5806	0.8046																				1.4193	0.7211
												0.5122	0.4732	0.8161	1.2619	1.2518	0.7752																				1.0298	0.5109
												0.5017	0.3947	0.5409	0.7645	1.2389	0.64																				1.3278	0.9161
												0.4513	0.5819	0.6197	0.8574	0.7521	0.6269																				1.7936	0.5755
												0.5249	0.4624	1.005	0.7643	0.5366	0.5753																				0.5687	1.2725
												0.487	0.558	1.2761	0.9223	1.4556	0.8983																				1.3468	0.7707
												0.5561	0.5148	0.5294	0.8965	0.5679	0.9214																				1.1484	0.5301
												0.56	0.4565	1.0146	0.9296	0.5919	0.5962																				0.5865	0.6767
												0.4741	0.7029	0.5257	0.6507	0.5057	0.7776																				1.3151	0.6073
												0.47	0.4314	1.1166	0.956	0.6304	0.7416																				1.3546	0.8861
												0.5279	0.5784	1.0705	0.7948	1.2738	0.7641																				0.4876	0.5105
												0.4381	0.471	1.7928	0.505	1.1014	1.4048																				0.8351	1.0801
												0.4848	0.4714	1.7824	1.6168	0.6216	0.5514																				0.5565	0.9558
												0.4737	0.5978	0.6292	0.5799	0.5382	1.3968																				0.4932	0.5175
												0.5625	0.4434	1.1195	0.5575	0.4744	0.541																				0.5283	0.4796
												0.5436	0.5173	0.5585	1.3692	0.8205	1.465																				0.6951	0.9543
												0.5151	0.5095	0.5534	1.1964	0.9252	1.1103																				0.6484	0.6868
												0.4678	0.6424	1.6103	0.7032	0.8584	1.5223																				0.5563	1.0525
												0.445	0.5313	1.0416	1.6735	0.7189	1.4346																				0.9575	1.9423
												0.481	0.6738	1.0667	1.3373	0.575	0.5604																				0.8074	0.7829
												0.4506	0.682	1.2117	1.5877	0.5265	0.7907																				0.7037	0.4789
												0.4246	0.4709	0.7999	1.2363	0.6265	0.4917																				1.3461	0.5036
												0.4997	0.408	1.249	1.0703	0.7004	1.2243																				1.1842	0.7783
												0.4701	0.4546	1.406	1.3469	0.6566	0.6706																				0.5353	0.4986
												0.4392	0.4917	0.5054	1.6856	1.231	1.0842																				0.6029	0.4512
												0.4081	0.6215	0.4303	0.5818	0.8164	1.4653																				0.8322	0.5653
												0.4569	0.4585	1.3352	1.5943	0.847	0.8625																				1.0702	0.8137
												0.4359	0.5034	0.7328	0.8469	0.5768	1.5981																				0.6057	0.5779
												0.466	0.7686	1.3247	0.4692	0.7271	1.644																				0.5319	0.6004
												0.4679	0.6082	1.3341	1.3033	0.5905	0.518																				0.9162	0.8654
												0.4718	0.6607	0.9174	1.08	0.6209	1.68																				0.5849	0.6926
												0.4388	0.5037	0.6225	1.19	0.5861	0.7873																				0.8491	1.1328
												0.3916	0.622	1.4005	0.5135	0.5814	0.6606																				0.9303	0.9242
												0.4208	0.5856	0.5196	2.0358	0.5294	1.5811																				0.7382	0.6608
												0.4055	0.4458	2.6239	1.4188	0.6007	0.7229																				0.8258	1.3573
												0.4716	0.4011	1.2945	0.5961	0.7053	1.3158																				0.8086	0.7756
												0.433	0.6441	1.2502	0.6335	0.9832	1.629																				0.6366	0.6009
												0.4135	0.6824	1.1524	0.687	0.7938	0.6873																				0.9978	0.936
												0.5153	0.7621	0.7175	1.1211	0.7306	0.6236																				0.7168	0.6491
												0.5116	0.5594	1.4159	1.5458	0.756	0.5863																				0.925	0.6337
												0.4938	0.5475	1.338	1.0331	0.9726	1.0594																				0.9918	0.5531
												0.5452	0.6283	0.8639	1.0159	0.5441	1.3535																				1.4027	0.8067
												0.421	0.5596	1.5988	0.6082	0.8358	0.6028																				0.6602	0.5681
												0.612	0.6385	0.6166	0.7309	0.4968	0.6811																				0.9479	0.5433
												0.4144	0.504	1.1793	1.8834	1.3499	1.1589																				0.6406	0.8302
												0.5621	0.4391	0.9578	0.5161	0.9466	1.3371																				0.5506	0.5739
												0.472	0.5108	0.9029	1.6546	0.6575	0.9374																				0.8499	0.7378
												0.5519	0.4985	0.472	0.7437	0.5702	1.217																				0.6022	1.0354
												0.4926	0.5736	1.2147	1.8394	0.6484	0.7256																				0.7844	0.5655
												0.4421	0.7616	1.3592	0.8769	0.6134	0.5003																				0.6488	0.4721
												0.4424	0.5561	1.8537	1.1004	0.9113	0.7063																				0.6448	0.5324
												0.457	0.418	1.4208	1.2892	0.5251	0.6028																				0.5467	0.5378
												0.5288	0.4478	1.1865	0.8592	0.531	0.8111																				1.0852	0.6223
												0.5003	0.5195	1.0477	0.7547	0.5298	0.7067																				1.2873	0.4713
												0.4331	0.8166	1.426	1.5682	0.5555	0.625																				0.6945	0.4652
												0.6124	0.4979	1.0396	0.9812	0.5482	0.5555																				1.0077	0.5276
													0.4802	1.8384	1.3403	0.7271	0.9159																				0.5837	0.5313
													0.5551	0.5473	0.7398	0.4864	0.6839																				1.2071	0.6375
													0.4573	1.8045	1.4601	0.7756	0.9891																				0.6	0.5243
													0.5199	0.972	0.7347	0.7661	0.504																				0.4559	0.5546
													0.4455	0.4539	0.7606	1.747	0.7607																				0.9313	0.5161
													0.5768	0.5662	0.8157	0.674	0.5437																				0.4996	0.7672
													0.5002	0.8599	0.9366	1.2004	0.5401																				0.8963	1.0053
													0.4478	0.611	1.1359	0.5628	0.9078																				0.7173	0.557
													0.6031	0.6916	1.3615	1.3101	0.7131																				0.628	0.6719
													0.4392	0.4077	0.6428	0.9984	0.5227																				0.819	0.6804
													0.6564	0.4004	1.1238	0.654	0.5269																				0.9168	0.7245
													0.4444	0.6855	0.726	0.9951	0.5575																				0.6004	0.942
													0.417	0.4267	0.4796	0.8633	0.4984																				0.4737	0.7928
													0.4415	0.4794	0.8543	0.6243	0.5852																				0.617	0.7585
													0.4156	0.493	0.7249	0.9738	0.5763																				0.595	0.6484
													0.4464	0.6049	1.4532	1.0689	0.6901																				0.6103	0.7495
													0.4587	0.6758	0.8006	1.2135	1.2327																				0.6391	0.6463
													0.4068	0.4525	0.5975	1.1437	0.6413																				0.5622	0.8806
													0.4095	0.8727	0.5585	1.3865	1.2309																				0.5563	0.6092
													0.4344	0.9776	0.6442	1.8559	1.147																				0.6187	0.5347
													0.4763	1.2298	0.8648	0.6995	0.8882																				0.4773	0.6951
													0.4158	1.3462	0.9803	1.078	0.485																				0.5094	0.5795
													0.4561	0.9425	0.517	1.3386	0.8521																				0.6417	0.5348
													0.4132	0.5305	1.2502	0.9513	0.6657																				0.572	0.6639
													0.4403	1.6326	1.0959	0.6156	0.7726																				0.5916	0.7391
													0.4623	0.5137	0.7017	0.8537	0.5962																				0.4994	0.7645
													0.5995	0.7928	1.1518	1.3949	0.7376																				1.1661	0.5506
													0.5412	1.2243	0.6457	1.8783	0.6762																				0.769	0.8111
													0.4208	0.4559	1.4324	0.5235	0.61																				0.7544	1.1247
													0.4576	0.93	0.6204	0.8111	1.1597																				0.7137	0.8292
													0.4532	0.6868	0.6095	1.1181	0.9433																				0.9402	1.105
													0.4969	1.5459	0.5583	1.0847	0.8324																				0.6747	0.7501
													0.6681	0.5918	1.4172	1.2688	0.6417																				1.2288	0.6644
													0.5068	0.8219	1.1376	0.4687	0.8136																				0.8016	0.6939
													0.4247	0.6567	0.5326	1.0263	0.7257																				0.667	0.5085
													0.5087	2.2993	0.5471	1.7862	0.6512																				1.0813	0.4857
													0.7164	0.5974	1.4036	1.1756	0.5597																				0.5985	0.4642
													0.4308	1.1805	1.082	0.7302	0.5657																				0.5974	0.5016
													0.4708	1.9387	0.5899	1.385	0.4878																				1.0356	0.4538
													0.5147	0.9651	0.6739	1.3324	0.7374																				0.6668	0.5308
													0.5427	0.6754	0.6944	0.8969	0.7698																				0.876	0.5263
													0.4471	0.9986	1.0407	0.4813	0.55																				1.0433	0.4542
													0.4246	1.9851	0.6358	0.5592	0.8964																				0.9026	1.1627
													0.4871	0.736	0.7056	0.6032	0.6946																				1.152	0.6909
													0.489	1.8475	0.649	0.6227	0.7331																				1.0389	0.8257
													0.4156	0.6568	0.4944	0.7685	0.8705																				0.52	0.6608
													0.4176	0.482	1.2269	0.5337	0.7104																				0.9791	0.6962
													0.4006	2.1838	0.4954	0.5428	1.0216																				0.607	0.8714
													0.4648	0.6247	0.7652	0.6729	1.0333																				0.7053	0.9246
													0.4139	0.5104	0.5327	0.5635	0.5251																				0.7718	0.9167
													0.4285	1.818	1.0488	0.5191	1.3166																				0.4716	0.6999
													0.4118	1.3737	1.2721	0.4754	0.7725																				1.3084	0.8163
													0.4408	1.104	0.5744	0.6135	0.9993																				1.3365	0.8428
													0.4055	1.0327	0.5508	0.5141	0.8007																				1.3032	0.6853
													0.3958	1.7779	0.486	0.5472	0.6085																				1.0406	0.7377
													0.4203	0.7777	0.5339	0.6244	1.0469																				0.5215	0.5406
													0.4378	1.9394	0.9989	0.5993	0.4528																				1.5788	0.8759
													0.4423	0.8482	1.105	0.6741	0.4837																				0.5707	0.6832
													0.4512	0.4679	0.6711	0.6855	1.0761																				0.8378	0.659
													0.4314	0.6895	0.7636	0.5762	0.4528																				1.1058	0.6203
													0.415	1.6677	0.6209	0.9128	1.3135																				1.686	1.5556
													0.4342	0.9828	0.74	0.6626	0.3827																				0.7258	0.8955
													0.4099	1.5224	0.6474	1.0062	1.0302																				1.8563	2.1102
													0.4038	0.5414	0.6012	0.5251	0.6926																				0.6022	1.3277
													0.4428	0.8957	0.7726	0.5291	0.8303																				0.8277	0.6447
													0.4823	1.3134	0.6837	0.64	0.5885																				0.6551	1.2362
													0.4765	1.0753	0.7183	0.7706	0.8165																				1.0187	0.5001
													0.5127	0.4548	0.7529	0.6757	1.5909																				0.7371	0.597
													0.4859	0.5441	1.5332	0.7615	0.5286																				1.3959	0.643
													0.5668	0.9094	1.8996	0.6764	0.5923																				1.3308	1.1674
													0.4254	0.6518	1.5693	0.5753	0.709																				0.624	0.9199
													0.4379	1.3258	1.3558	1.0557	0.4747																				0.6775	0.7639
													0.4572	0.6762	1.4836	0.6819	0.5879																				0.7869	0.7538
													0.4641	1.2778	2.0601	0.6017	0.5985																				0.6212	0.7549
													0.3964	0.5712	1.5268	0.5213	0.7008																				0.5904	0.7337
													0.5531	0.6754	1.7543	0.8687	0.6497																				0.7028	0.7812
													0.4291	0.6657	0.7046	0.5576	0.9806																				0.5902	0.6523
													0.3971	0.4828	2.3316	0.8366	0.6669																				0.7556	0.7542
													0.4498	1.3384	1.4381	0.6406	0.9028																				0.5633	1.1767
													0.6	0.7434	1.6078	0.6416	0.9171																				0.5318	0.5689
													0.5133	0.647	1.3021	0.8426	0.7514																				0.5296	1.0315
													0.4377	0.9492	1.6685	0.5865	0.4975																				0.9016	0.9403
													0.4149	0.8219	1.4703	0.504	0.5498																				0.5201	0.7293
													0.5689	1.8247	1.042	1.3354	0.8142																				1.2025	1.149
													0.7606	0.9321	1.6058	1.3376	0.7244																				0.5147	0.681
													0.5105	1.087	1.3484	0.8808	0.5743																				0.5493	0.725
													0.6964	0.6584	1.8085	0.9037	0.7467																				0.5305	0.5637
													0.5177	0.9259	1.7184	0.4534	0.5207																				0.5864	0.5293
													0.5998	0.5157	0.5014	0.7794	1.3284																				0.7694	0.6464
													0.4347	0.536	2.0222	0.646	0.5331																				0.5465	0.5673
													0.4187	0.7338	0.8155	0.5761	1.1337																				0.5994	0.6684
													0.5239	0.5978	0.7498	0.6585	0.8956																				0.4929	0.6238
													0.4797	0.4308	1.6221	0.5924	0.4199																				0.5361	0.6317
													0.506	0.485	1.3672	0.5995	0.8361																				0.4377	0.5559
													0.4837	0.5656	0.839	0.5332	1.703																				0.7405	0.5792
													0.4504	0.679	0.988	0.5777	1.0547																				0.5384	0.8234
													0.4186	0.4514	0.6414	0.6	1.1623																				0.6018	0.8575
													0.5351	0.6124	0.4941	0.8953	2.1449																				0.6026	0.61
													0.4271	2.369	0.9896	0.7995	1.2842																				0.5915	0.494
													0.4745	1.4244	2.3747	1.1697	0.789																				0.6627	0.4785
													0.5108	1.6553	2.8812	0.7512	1.303																				0.8318	0.5451
													0.4612	0.5623	1.5972	0.5513	0.7417																				0.6999	1.132
													0.4363	2.2433	0.6494	0.9074	2.6586																				1.0604	0.5159
													0.4946	0.912	0.5872	0.5284	1.7947																				0.4932	0.9839
													0.5442	1.6683	1.814	0.6057	1.3412																				0.6747	0.8592
													0.6141	0.8901	0.9201	0.8704	1.0469																				0.6077	0.6636
													0.5739	0.8251	1.666	0.9496	2.1916																				0.6299	0.7239
													0.6416	0.5915	0.965	0.6552	1.1168																				0.5966	1.028
													0.625	0.561	0.892	2.3147	0.5757																				0.6233	0.5051
													0.4469	1.5455	1.1177	1.0793	1.1358																				0.6059	0.8178
													0.6061	1.0036	1.2904	1.7124	1.3937																				0.5823	0.9942
													0.5245	0.5932	1.7611	0.4526	1.4141																				0.5378	0.6557
													0.598	0.5111	0.6315	0.8473	1.1034																				0.5295	0.7211
													0.6355	0.6414	1.5122	1.053	0.7105																				0.5873	1.6583
													0.5392	0.6332	1.0804	0.6258	0.6477																				0.5689	1.4035
													0.4683	0.651	0.6789	0.627	0.6883																				0.678	1.1253
													1.0318	0.6632	0.8077	0.5102	1.0172																				0.6422	0.6689
													0.5157	0.8377	0.6422	1.0021	1.0506																				0.5189	0.7631
													0.6288	0.6745	0.6911	0.5369	1.5125																				0.6386	0.8303
													0.4585	1.1121	0.6621	1.2531	1.0047																				0.6939	1.5428
													0.5546	0.5606	0.6883	0.9948	0.8947																				0.6609	1.6959
													0.5858	0.7503	0.6859	1.7522	1.095																				0.9579	0.9345
													0.4259	1.0674	1.1469	0.5332	0.8972																				0.913	0.6058
													0.5063	0.4688	0.5825	0.6688	0.6076																				0.9739	0.9102
													0.5113	1.0563	0.6734	0.8012	1.1383																				0.8453	0.9601
													0.6391	0.798	0.5895	0.578	0.9169																				0.9273	0.5293
													0.9296	0.5373	0.7501	0.5885	0.8675																				1.3216	1.2925
													0.7169	0.5324	0.7973	0.7371	0.7279																				0.712	1.0181
													0.5923	0.6744	0.6158	0.6488	0.6628																				1.6579	1.162
													0.5971	1.2821	0.5131	1.7012	0.6138																				0.9879	1.1583
													0.4254	0.8753	0.6775	0.5465	0.7828																				0.6672	1.8274
													0.5552	0.9631	0.9179	0.8812	0.5822																				0.5694	1.0933
													0.4444	1.3175	0.4522	0.4622	0.8302																				0.7805	1.0693
													0.4545	0.7011	0.7035	0.7502	0.6889																				0.9372	1.0654
													0.5645	0.7947	0.5156	0.9399	1.1489																				0.6148	0.6068
													0.5198	0.585	0.4474	0.808	0.5995																				0.7607	1.0838
													0.412	1.0002	0.5008	0.7284	0.8334																				0.6487	0.886
													0.4275	2.3366	1.1715	0.5925	0.9958																				0.8127	0.5781
													0.4086	1.7914	0.6656	0.501	0.7846																				0.5597	0.7011
													0.427	2.5048	0.5425	1.1117	1.0701																				1.0823	0.5373
													0.4077	1.2349	0.6007	0.6131	0.9193																				0.9659	0.6973
													0.4312	0.569	0.7457	0.9009	0.8335																				1.1292	0.5869
													0.413	0.7345	0.8113	0.5538	0.983																				0.7703	0.5546
													0.4358	0.4741	0.7386	0.4132	0.6469																				1.3923	0.688
													0.4826	0.9858	0.5751	0.7382	1.1102																				0.6349	0.7568
													0.4031	0.6487	1.0278	0.6581	0.5917																				0.9271	0.5891
													0.4757	1.2414	0.4711	1.3724	0.6436																				1.2022	0.5317
													1.7854	0.72	0.7186	0.5099	0.8317																				0.8522	0.5228
													0.3858	0.6368	1.1247	0.5699	0.6792																				1.082	0.5368
													0.6441	0.9158	0.592	1.3027	0.8318																				0.6365	0.8383
													0.9829	0.4548	1.023	1.4119	0.9595																				0.7529	0.9472
													0.5275	0.4207	0.8389	0.9081	1.0394																				0.8527	0.5628
													0.7581	0.4139	0.4962	1.0565	0.6085																				0.8842	0.783
													0.8191	0.5341	0.9553	0.7886	1.0112																				0.6654	0.7473
													1.3422	0.4202	0.5732	1.5289	0.9896																				1.188	0.6954
													0.7326	0.6706	0.8957	0.6315	0.425																				0.7057	0.7051
													0.5351	0.4556	0.9949	1.4342	0.5637																				0.8566	0.8177
													0.4876	0.6589	0.5406	0.5709	1.0944																				0.9437	1.1933
													0.6674	0.6998	0.4993	0.5363	0.5539																				0.6994	0.9382
													0.8572	0.7879	1.2493	0.8914	0.5805																				0.6497	1.1698
													0.8314	0.6214	0.6909	0.4674	0.8709																				0.6333	0.4925
													1.291	0.7944	0.3996	0.8298	1.0038																				1.1987	0.7353
													0.5388	0.5451	0.7368	0.5899	0.9732																				0.9039	0.8723
													0.5556	0.5529	0.6712	0.5442	0.8413																				0.7058	0.5061
													0.9876	0.9816	0.4998	0.4381	1.5181																				0.531	0.7968
													0.5263	0.7473	0.4863	0.7383	1.2888																				0.5186	0.4735
													0.64	0.9113	0.7128	1.2323	0.7316																				0.7189	0.6622
													0.7162	0.8739	0.5564	0.5442	1.1671																				0.6926	0.6772
													0.9487	1.6284	0.9879	0.5194	0.6899																				0.5931	0.9026
													0.5504	1.2498	0.5301	0.8718	0.6732																				0.4939	0.6143
													0.4675	0.8702	0.5395	1.2882	0.9191																				0.8986	0.5524
													1.7576	1.2516	0.6078	0.5232	0.9366																				0.7456	0.7082
													0.5555	0.5832	1.2439	0.4826	1.0868																				0.5523	0.7827
													0.5288	1.2376	0.4966	0.5068	0.9893																				0.6234	0.8874
													0.4967	1.7029	0.6562	0.5799	0.7859																				0.5724	0.628
													0.5378	0.8202	0.9042	0.5238	0.5729																				0.7435	0.9058
													0.5861	1.0712	1.0004	0.5583	0.8955																				0.9593	0.6829
													0.7947	0.7153	1.3027	0.6203	0.9151																				0.522	0.9795
													1.4129	1.9366	0.5004	0.7833	1.0841																				0.6728	0.5704
													0.4505	0.6458	0.4534	0.4674	1.4448																				0.7742	1.0431
													0.775	1.2871	1.0865	0.5853	0.6641																				0.7948	1.2573
													0.4768	0.455	1.0359	0.8066	1.3652																				0.6714	0.6741
													1.1045	1.2269	1.4716	0.4852	1.1683																				0.6511	1.411
													0.5731	1.2094	1.0596	1.0469	1.4004																				0.7021	1.5522
													0.6466	0.4927	0.5437	0.5466	1.1213																				0.8606	0.7224
													1.3045	1.1924	1.3238	0.5745	0.6132																				0.605	0.9883
													1.2871	0.7439	0.42	0.5287	1.0537																				0.9323	1.1731
													0.539	1.3527	1.12	0.7906	0.6202																				0.5645	1.1157
													0.4226	2.7732	1.8088	0.5739	0.7201																				1.0818	0.7512
													0.7791	0.5045	0.5844	0.5444	0.9028																				1.2424	1.0108
													1.0704	1.545	0.893	0.7858	0.9513																				1.0239	1.3476
													0.5933	1.0685	0.8022	0.6092	1.1231																				1.2561	0.7448
													0.6133	0.687	0.944	0.6593	1.149																				1.2015	0.856
													1.1722	0.4193	0.5243	0.6013	1.073																				0.8443	0.8792
													0.8328	0.7165	1.0381	0.8137	0.6327																				0.7216	0.6996
													1.8053	1.2058	0.6083	0.7452	0.509																				0.663	0.7093
													0.6914	0.6	0.5395	0.6136	0.4963																				0.8611	0.6715
													1.3273	2.5451	0.9243	0.5832	0.5457																				0.5694	0.7811
													0.9124	0.8975	0.477	0.5485	0.6641																				1.0393	0.6096
													0.4994	0.6891	1.0192	0.5073	0.678																				0.9926	0.5562
													0.4721	1.2248	1.0097	0.7103	0.7654																				1.0204	0.817
													1.2412	0.5738	0.7491	0.5568	1.0572																				0.9977	0.5714
													1.0439	1.0339	1.0381	0.5526	0.6881																				0.7635	0.7958
													0.6811	1.2718	0.5385	0.651	0.5864																				0.6493	0.7241
													0.5445	0.7745	0.6006	0.4434	1.082																				0.628	0.6978
													1.0882	1.1864	0.6584	0.4779	0.6532																				0.5203	0.879
													0.4705	1.7407	1.2396	0.777	0.7103																				0.7025	0.6634
													0.8068	1.6467	0.6364	0.5302	0.9025																				0.7437	0.5994
													1.0197	0.4404	0.7285	0.598	1.0091																				1.1199	0.7684
													0.5556	0.6706	0.596	0.6771	1.2407																				0.8409	0.4759
													0.7016	0.5714	0.4219	0.5672	0.9882																				0.951	0.7926
													0.7701	0.5328	0.6621	0.568	1.0314																				0.723	0.6644
													0.6748	0.8523	1.0955	0.7389	0.7612																				0.5744	0.8005
													0.5652	0.9075	0.5652	0.5509	1.4128																				0.7478	0.4882
													1.4415	2.0865	0.6985	0.5025	0.9544																				0.758	0.4641
													0.5241	0.9419	0.5382	0.6945	0.7579																				0.7129	0.9294
													0.4623	0.78	0.9797	0.4992	1.5543																				1.1581	0.5218
													0.4273	0.8997	0.9116	0.5102	1.4259																				0.854	0.6128
													0.3787	2.1081	0.7368	0.4993	1.2981																				0.6934	0.538
													0.4765	1.2556	0.5497	0.4722	1.2778																				0.7983	0.4789
													0.4761	0.9888	0.5277	0.6555	0.5593																				0.8596	0.9824
													0.415	0.7123	0.547	0.5359	0.7302																				0.671	0.4834
													0.5476	0.6222	0.4913	0.4743	1.2013																				0.6662	0.7757
													0.4164	1.6922	0.8969	0.9138	0.6222																				1.2652	0.88
													0.5032	1.4596	0.6931	0.454	1.1868																				0.6452	0.563
													0.3967	0.4361	0.6576	0.8345	1.6072																				1.438	0.7435
													0.4103	0.6385	0.871	0.5554	0.7672																				0.5506	0.8643
													0.5864	0.6305	0.5401	0.682	0.658																				0.6113	0.8333
													0.504	1.478	0.7302	0.5703	0.6498																				1.0177	1.1315
													0.8361	0.7676	0.5182	0.8448	0.8891																				1.0563	0.5759
													0.6098	0.523	0.8178	0.5739	0.6189																				1.331	0.5452
													0.7428	0.6776	0.6807	0.428	0.6572																				1.6998	0.5475
													0.8659	1.9706	0.6066	0.4276	0.8579																				1.4476	0.6984
													0.5116	1.3661	0.7294	0.4012	0.932																				0.9684	0.6894
													0.4861	0.4965	0.6156	0.4619	0.4938																				0.5381	0.7725
													0.6422	0.4719	0.5053	0.4104	1.1755																				1.13	0.8271
													0.4194	0.4736	0.5706	0.3855	0.4773																				1.8437	1.3324
													0.6268	1.1047	0.5714	0.5059	1.0574																				0.7856	0.6085
													0.4417	1.0345	0.9206	0.4641	0.6216																				0.5043	0.5808
													0.4982	0.8811	0.727	0.4816	1.1575																				0.7109	0.5343
													0.5943	0.5349	0.507	0.6994	1.0388																				0.6505	0.8481
													0.6037	0.7892	0.4682	0.4997	0.6523																				0.5786	0.8356
													0.5941	1.4479	0.5343	0.6325	0.6839																				0.5195	0.6201
													0.7683	0.8881	0.6495	0.5498	0.6043																				0.7259	1.1087
													0.5758	1.7481	0.5813	0.4619	0.4966																				0.5406	0.5786
													0.4612	0.5053	0.6247	0.5223	0.4102																				0.553	0.6046
													0.5879	0.7016	0.72	0.4807	0.4432																				0.6769	1.1467
													0.4499	1.0663	0.5914	0.4809	0.4024																				0.5451	0.5373
													0.452	0.5841	0.5655	0.4664	0.5075																				0.5361	0.7044
													0.4698	0.9157	0.7117	0.5311	0.457																				0.526	0.5184
													0.4151	1.1828	0.6731	0.5511	0.3989																				0.7261	0.5622
													0.6316	1.3614	0.5851	0.6877	0.5108																				0.6465	0.9698
													0.6772	0.8944	0.434	0.6795	0.4934																				0.4898	0.6136
													0.5917	0.9159	0.495	0.4906	0.4195																				0.5313	0.8177
													0.4013	1.2078	0.7111	0.5195	0.4429																				0.8692	0.9921
													0.6506	1.0511	0.6346	0.7413	0.4902																				0.5955	0.5316
													0.4824	0.4925	0.7299	1.348	0.4532																				0.6233	0.5352
													0.6334	0.9207	0.8138	0.5257	0.4927																				0.6497	0.6341
													0.4875	0.6356	0.6648	0.4079	0.4489																				0.5364	0.788
													0.4226	0.8671	0.938	0.4638	0.9864																				0.7136	1.0448
													0.6198	0.8061	0.5445	0.4144	0.6446																				0.9248	0.7534
													0.4324	1.0717	0.6394	0.5697	0.8358																				0.7308	0.535
													0.6557	1.5286	0.5554	0.4223	0.6626																				0.7221	0.7633
													0.6731	1.5659	0.6287	0.6127	0.4605																				0.478	0.6237
													0.5904	1.3641	0.5203	0.3912	1.2436																				0.7611	0.6942
													0.8571	1.5115	0.5255	0.4307	1.2743																				0.801	0.5004
													0.577	0.4268	0.8802	0.4193	0.9124																				0.5848	0.8217
													0.5785	1.1775	0.5309	0.4951	0.479																				0.5455	0.8546
													0.7316	1.4999	0.9117	0.4777	0.5225																				0.8069	1.0268
													0.607	0.5458	0.8399	0.4129	0.7805																				0.5287	0.7249
													0.5184	0.5816	0.4584	0.448	0.6085																				0.7318	0.6363
													0.6288	1.3657	0.7632	0.4405	1.2866																				0.6229	0.6387
													0.5004	1.0297	1.206	0.435	0.5258																				0.7334	0.7713
													0.5015	0.4298	0.476	0.5642	0.6089																				0.7275	0.7213
													0.6166	0.6467	0.7925	0.4439	0.9791																				0.6524	0.5085
													0.6845	1.5825	0.6533	0.3783	0.6193																				0.6009	0.6681
													0.7567	0.7427	0.5428	0.3912	0.6206																				0.6231	2.0277
													0.5702	0.6576	1.1621	0.4439	0.6856																				0.7801	0.6461
													0.634	0.8061	0.7801	0.4921	0.7236																				0.5092	0.9338
													0.4851	1.3558	0.5213	0.4424	0.5744																				0.7977	1.2048
													0.4476	0.5269	1.0718	0.3913	0.608																				0.6663	0.8304
													0.4461	1.3529	0.6166	0.4181	0.758																				0.5081	1.4983
													0.7639	1.7529	0.9861	0.393	0.6106																				0.4353	0.8022
													0.421	0.6003	0.5136	0.429	0.4804																				0.8288	0.4903
													0.7352	0.6524	0.5823	0.4802	0.5682																				0.4876	0.8434
													0.6345	1.2318	0.656	0.416	0.7691																				0.6924	0.9324
													0.6183	0.4986	0.5616	0.4202	0.4982																				0.8341	0.8615
													0.4943	0.6178	1.3113	0.4578	0.7539																				0.7153	1.0244
													0.6582	2.2836	0.7884	0.7845	0.5771																				0.6101	0.874
													0.5528	1.2402	0.8739	0.5714	0.5271																				0.7847	1.7191
													0.5531	0.5124	0.7755	0.7932	0.7214																				0.7689	1.5009
													0.5652	1.5353	0.8188	1.0913	0.7133																				0.5133	0.875
													0.7462	0.7724	0.5492	0.5833	0.8061																				1.0286	0.8369
													0.7313	2.2264	1.1219	0.6161	0.8489																				0.8291	0.9006
													0.7481	1.0533	0.6998	0.8951	0.6645																				1.3193	0.556
													0.9491	0.6327	0.5231	0.662	1.2529																				1.1897	0.6093
													0.5973	0.4498	0.662	0.4895	0.8473																				1.2792	0.4627
													0.5884	2.0282	0.5248	0.4835	0.662																				0.7095	0.8156
													0.5344	1.9109	0.6935	0.7719	0.5583																				0.8887	0.5503
													0.5927	0.919	0.5579	0.8992	0.6247																				0.6235	0.9806
													0.5953	0.6025	0.581	0.8256	0.9622																				0.8503	0.79
													0.7645	0.7658	0.5281	0.6997	0.8868																				1.19	0.6486
													0.5335	1.3122	0.4831	0.8146	0.6013																				0.6614	0.8837
													0.7022	0.8486	0.6219	1.4309	0.6041																				0.7384	0.6979
													0.4377	0.9692	0.8434	0.6851	0.8565																				1.0112	0.5948
													0.5791	0.4447	0.4785	0.5508	0.7143																				0.6334	0.7233
													0.4401	0.6901	0.6098	0.6291	0.6133																				0.5929	0.9188
													0.5229	0.86	0.9068	0.7491	1.0641																				0.7734	0.5666
													0.7689	0.5777	1.0878	0.5411	0.769																				1.1125	0.5408
													0.4963	0.5588	0.435	0.9492	0.9162																				0.9106	0.7381
													0.6946	1.1004	0.7847	0.5049	0.6692																				0.9494	0.5113
													0.5359	0.6229	0.7601	0.6325	0.7121																				0.8638	0.5309
													0.6525	2.6318	0.5204	1.0613	0.8169																				0.9031	0.496
													0.5244	1.1214	0.8649	0.5564	0.926																				0.8041	0.6207
													0.5757	1.0277	0.4253	0.6333	0.8575																				0.6886	0.4519
													0.5686	0.8378	0.471	0.5098	0.8083																				0.6896	0.5442
													0.665	1.7653	0.5176	1.3154	0.7858																				0.6394	0.7326
													0.5304	0.9544	0.564	0.4713	0.5689																				1.307	0.3847
													0.6083	1.2945	1.3442	0.6801	0.5569																				1.0035	0.7678
													0.4322	1.0894	0.5683	1.1351	1.2873																				0.8927	0.5832
													0.5376	0.7585	0.6743	0.8261	0.5947																				0.82	0.7035
													0.559	0.9281	0.7446	0.5918	1.1156																				0.9395	0.7776
													0.5624	1.0057	0.4627	1.1139	0.9425																				1.3702	0.58
													0.7384	0.7551	0.7893	0.5565	0.614																				0.5649	0.5746
													0.4676	2.4661	0.8626	0.5666	0.9283																				1.186	0.6469
													0.8058	0.6354	1.135	0.9176	0.5399																				0.6842	0.4031
													0.5137	0.5952	0.5136	0.4821	0.5782																				0.9619	0.524
													0.6243	1.0957	0.6563	1.0631	0.632																				0.5561	0.5393
													0.639	1.0518	0.4928	0.7214	0.7766																				0.6991	0.5057
													0.6694	0.7642	0.484	0.7759	0.9353																				0.8791	0.5402
													0.5647	0.6967	0.5448	0.988	0.8118																				1.0537	0.519
													0.4203	0.5202	0.7374	0.5204	0.9587																				0.8748	0.6233
													0.5131	0.5353	0.6404	1.1299	0.8253																				0.7967	0.7873
													0.6015	0.7927	0.5181	0.6768	0.5503																				0.6946	0.5842
													0.4076	0.9449	0.747	0.9906	0.4914																				2.0271	0.5915
													0.4941	2.5185	0.5322	0.4749	0.6819																				0.5937	0.6695
													0.5479	0.6733	0.6111	1.1222	0.6433																				0.7539	0.7915
													0.4568	1.9663	0.5212	0.9473	0.6013																				1.1002	0.5544
													0.5188	1.737	0.6151	0.528	0.5167																				0.6022	0.8907
													0.75	0.8445	0.5787	0.5861	0.412																				0.7228	1.747
													0.6132	0.9873	0.596	0.5072	0.4976																				0.6362	1.0745
													0.9716	0.9072	0.6365	0.6872	1.5412																				0.9666	0.861
													0.479	0.6273	1.0391	0.754	1.5832																				1.1682	0.5795
													0.3859	0.5738	1.3796	0.8022	1.3363																				1.0525	0.8684
													0.4953	0.5464	0.7768	0.4563	1.0801																				1.0284	0.7031
													0.547	0.6687	0.5094	0.6838	0.9319																				0.5071	1.0198
													0.5159	1.248	1.7489	0.8405	1.3849																				0.9661	0.9043
													0.5801	0.8841	1.1991	0.3932	1.4483																				1.3299	0.6052
													0.5437	1.4494	0.7449	1.0988	1.1973																				0.8993	0.985
													0.4773	1.2869	1.1547	0.5485	0.8199																				1.028	0.4448
													0.5286	1.5574	0.935	0.5218	0.5895																				1.0293	1.4042
													0.6965	2.5976	0.7279	0.6491	1.08																				1.0522	0.8845
													0.5693	0.4866	1.0391	0.5422	0.5158																				1.416	0.7128
													0.7398	0.7895	0.5304	0.6973	1.6871																				1.4985	0.6281
													0.8393	0.6085	1.3218	0.6814	1.2884																				0.8034	0.5653
													0.4555	0.5954	0.8335	1.0931	1.0409																				0.9931	0.9719
													0.7762	0.6096	0.6343	1.2412	1.1464																				0.9814	0.678
													0.5472	0.5698	0.5504	0.4545	0.4363																				0.928	1.5488
													0.4645	0.9737	0.5165	1.2695	0.8698																				1.7697	0.8516
													0.5407	0.6089	0.8252	0.8123	0.4006																				1.1841	1.0653
													0.5176	0.6897	1.1476	0.521	0.963																				1.3674	0.8892
													0.5523	1.2528	0.8796	0.603	0.7956																				1.7832	0.767
													0.4799	0.6104	1.0012	0.6995	1.4537																				1.3242	0.5056
													0.5275	0.6728	0.8015	0.8723	0.8497																				1.3494	0.8064
													0.4867	0.9086	0.7939	0.7051	0.5153																				0.6595	0.4524
													0.8738	0.728	0.5658	0.6654	0.5888																				0.7965	0.6529
													0.4665	0.5438	1.3195	0.8258	0.5613																				1.694	1.1116
													0.5129	0.6946	0.5839	0.6702	0.7383																				1.191	1.125
													0.4723	0.7862	0.5045	0.8688	0.4744																				0.7918	1.5656
													0.577	0.5725	0.8224	0.5993	0.412																				0.5848	0.7234
													0.6227	0.4831	0.4874	0.712	0.4823																				0.5475	0.5548
													0.7262	0.7445	0.9789	0.4672	0.6298																				0.6029	0.659
													0.4908	1.0255	1.0185	0.451	0.5633																				0.5463	1.0237
													0.7811	0.4751	0.9935	0.6184	0.4521																				0.966	0.5978
													0.6831	0.7441	0.7531	0.7565	0.6172																				0.7272	0.5402
													0.4873	0.5207	0.4103	1.3353	0.5362																				0.5223	0.5822
													0.4531	0.7522	1.2558	0.5479	0.646																				0.5424	0.4902
													0.6473	0.6415	0.5086	0.5289	1.1446																				0.8311	0.5395
													0.501	0.5129	0.5763	0.9272	0.6848																				0.5444	0.6808
													0.4647	0.5175	0.6991	0.4884	0.9007																				0.4991	0.6736
													0.68	0.8389	0.4607	0.5535	0.8987																				0.5153	0.6655
													0.6316	0.6819	0.4729	1.0402	0.634																				0.8415	0.6865
													1.0615	0.8723	0.8415	0.5243	0.5386																				0.7921	0.548
													0.4329	0.8602	0.5741	0.5787	1.1083																				0.9868	0.5903
													0.552	0.9343	0.5313	0.4917	0.7785																				0.6965	0.7239
													0.7255	0.6467	0.583	0.4909	0.7148																				1.5508	0.5299
													1.1039	0.5382	0.6349	0.5365	0.6107																				0.6713	0.7539
													0.5057	0.515	0.8103	0.4775	0.5637																				1.0835	0.7307
													0.8139	0.4693	1.1698	0.6274	0.533																				1.2022	0.5578
													0.6412	0.5144	0.6643	0.4759	0.7827																				0.526	0.9205
													0.4031	0.3992	0.7579	0.452	0.5825																				0.7306	0.7913
													0.6746	0.5404	0.8336	0.5419	0.9766																				1.149	0.5622
													0.8208	1.2725	0.419	0.4081	0.6952																				1.6937	0.6065
													0.5388	0.5149	0.7363	0.8925	0.6965																				0.9317	0.4898
													0.739	0.7488	0.5345	0.7121	0.7366																				1.3769	0.8405
													0.9721	0.7166	0.565	0.7898	0.9203																				0.5946	1.0137
													0.5732	0.4989	0.8143	0.7251	1.1606																				1.7716	0.5131
													0.5788	0.7005	0.6257	0.4657	0.7915																				1.2553	0.9904
													0.5844	0.5543	0.423	0.6107	0.6094																				1.5148	0.6292
													0.7219	0.544	0.5026	0.5063	0.7331																				1.2744	0.727
													0.3991	0.4994	0.432	0.6141	0.5012																				0.538	0.7912
													0.5402	0.6021	0.7272	0.5925	0.4224																				0.6801	1.0542
													0.5104	0.5905	0.5593	0.6175	0.4083																				0.8088	0.6731
													0.469	0.4761	0.7183	0.5983	0.4096																				0.5557	0.7713
													0.5559	0.498	0.5578	0.4956	0.3899																				0.5832	0.5282
													0.722	0.5492	0.5949	0.7436	0.409																				0.7115	0.9825
													0.4986	1.26	0.4793	0.5098	0.392																				0.6642	0.5199
													0.5527	0.8529	1.5518	0.8013	0.412																				1.1351	0.5498
													0.5458	0.4764	0.898	0.5104	1.8503																				0.6072	1.1519
													0.3956	0.497	0.6175	0.4585	0.5919																				0.579	1.0033
													0.7358	0.4215	0.9579	0.8586	1.7033																				0.6975	1.3845
													0.5557	0.6781	0.5462	0.4717	1.8962																				0.9303	0.6421
													0.6233	0.9136	0.5901	0.8855	0.5842																				0.6355	0.6303
													0.5707	0.5308	0.5376	0.8131	0.4517																				0.9862	0.5414
													0.6666	1.1612	1.0465	0.5068	0.427																				0.5386	0.6357
													0.8322	0.6006	0.5063	0.5861	1.8997																				0.6064	0.4905
													0.4642	0.6137	0.8161	1.1075	1.025																				0.7401	0.5752
													0.558	0.5689	0.8755	1.2075	0.5677																				0.5927	0.9072
													0.4813	0.5079	0.5599	0.4173	0.4504																				0.525	0.604
													0.5043	0.825	0.7477	0.7807	1.2944																				0.545	0.4869
													0.5504	0.5336	1.187	1.0309	0.6638																				0.5999	0.5811
													0.8222	1.0102	0.5632	0.5003	0.5285																				0.5595	0.7942
													1.0154	0.718	0.6888	1.0208	1.9608																				0.5417	0.6744
													0.6679	0.6472	0.8856	0.9486	0.8871																				0.5641	0.7477
													0.8213	0.5672	0.828	1.1485	0.5807																				0.4695	0.552
													0.6096	0.6032	0.5706	0.6858	0.5978																				0.7939	1.2237
													0.5357	0.6272	0.5775	1.1684	2.4957																				0.7147	1.0167
													0.5839	1.0797	0.6111	0.4477	0.5491																				0.5781	0.8021
													0.5014	0.5703	0.5469	0.4104	0.5724																				0.6434	0.643
													0.5811	0.5392	0.8939	0.7614	0.5712																				0.5753	0.5965
													0.4355	1.3212	0.8885	0.8234	0.7419																				0.6237	0.5642
													0.597	0.4838	0.7886	0.8979	0.6385																				0.8202	0.4825
													0.6758	0.562	0.6314	1.3058	0.5522																				0.7487	0.6492
													0.5371	0.8443	0.7005	1.432	1.0131																				0.5548	0.623
													0.6302	0.6831	0.6205	0.4976	1.6798																				0.626	0.6011
													0.5715	0.7652	1.0068	1.0901	0.684																				0.6846	1.2248
													0.5435	0.5645	1.3075	0.5629	0.5387																				0.4993	0.9041
													0.5787	0.4325	1.4885	0.5421	1.0957																				0.7847	0.5183
													0.484	0.7108	0.5794	1.8782	0.8465																				0.5518	0.6373
													0.4663	0.5424	0.6915	1.7682	0.4188																				0.8053	0.6354
													0.609	0.506	2.0115	0.7576	0.887																				0.6968	0.478
													0.5522	0.7037	0.5216	0.595	1.0967																				0.7383	0.604
													0.5179	0.4947	1.5255	0.6806	1.0257																				0.5583	0.9333
													0.4206	0.9544	1.0569	1.2414	0.633																				0.8225	0.7903
													0.5476	0.5326	1.6404	0.9737	0.6282																				0.6324	0.6003
													0.5011	0.8707	0.6962	1.1581	0.4194																				0.5446	1.1879
													0.5339	0.8035	0.4259	0.9106	0.4468																				0.568	0.6765
													0.5128	0.7651	0.5396	0.7964	0.4373																				0.8468	0.6572
													0.4121	0.7824	0.7163	0.7447	0.7864																				0.4867	1.2313
													0.4552	1.1448	0.9489	0.5311	0.4511																				0.4713	0.4818
													0.4892	0.4436	0.5574	1.5474	0.4185																				0.6886	0.8203
													0.4832	1.6256	2.0626	1.4331	0.6322																				1.3654	0.4189
													0.5868	0.6029	1.6778	0.4779	0.7576																				1.0278	0.4954
													0.4217	1.0034	1.2127	0.5496	0.7013																				0.7765	0.5088
													0.4113	0.6523	0.3996	0.7001	0.7701																				0.8853	0.7429
													0.4936	0.8802	0.4932	0.5087	0.8374																				0.7349	0.7615
													0.6919	1.166	0.5682	0.7133	0.7818																				0.448	0.6342
													0.7087	1.047	0.8464	1.4933	0.9896																				0.704	0.7468
													0.5064	1.0621	0.8853	0.5443	0.7412																				1.9019	0.7191
													0.4325	0.8921	0.7693	1.0458	0.7439																				0.6736	0.4297
													0.5697	1.3634	1.3207	0.9464	1.1754																				1.0104	0.8582
													0.4797	1.0652	0.5873	0.9375	0.7802																				1.1821	0.9707
													0.5647	0.5738	1.3353	0.625	1.2355																				0.8809	0.7356
													0.5231	0.6794	1.3374	0.6766	1.2889																				0.8816	0.4619
													0.6326	0.6035	0.5962	0.5205	1.0278																				0.5938	0.591
													0.527	0.8517	1.4773	0.5769	1.4879																				0.6081	0.5144
													0.4564	0.4426	0.7779	0.4972	0.5502																				0.9823	0.6947
													0.4559	0.8677	0.5343	0.963	0.6039																				0.7222	1.0242
													0.5581	1.0398	0.7159	0.8159	1.2685																				0.8675	0.6466
													0.4004	1.4981	0.7959	1.0494	1.2029																				0.8925	0.7237
													0.5467	0.6427	0.6716	0.9448	0.8164																				0.6587	0.5989
													0.4257	0.6345	1.0937	0.5176	0.9651																				1.3965	0.8918
													0.4939	1.141	0.5157	0.7589	0.4886																				1.0537	0.6376
													0.473	0.7018	0.8706	0.5151	2.0881																				0.7339	0.5186
													0.5279	0.9776	0.8579	0.4694	1.8133																				0.5821	0.8447
													0.4798	0.5514	1.1846	0.887	1.3197																				1.1283	0.4949
													0.449	0.4439	0.9741	0.9414	1.708																				1.4983	0.9471
													0.4641	0.3977	0.8771	0.5049	1.449																				1.6649	0.7983
													0.4779	0.5167	1.0888	1.0553	1.4983																				0.523	0.6412
													0.4716	0.8217	0.6667	0.7003	0.4986																				0.6599	0.5794
													0.441	0.4502	0.6882	0.9323	1.7478																				1.2389	0.6697
													0.4654	0.4285	1.0593	0.8633	1.5587																				0.4751	0.6143
													0.4642	0.5338	0.99	0.4178	0.5125																				0.7609	0.6335
													0.4608	0.8388	1.0344	1.2463	2.3806																				0.5675	0.4906
													0.4861	0.7712	0.9534	0.5664	0.4284																				1.7092	0.8226
													0.4782	0.4973	1.3874	0.7676	0.5708																				0.7657	0.7262
													0.443	1.1318	0.8844	0.8151	0.4206																				1.215	0.6633
													0.5316	1.4522	0.981	0.9902	0.5065																				0.522	0.6535
													0.5289	0.5802	0.9864	0.519	2.2585																				0.8595	0.7895
													0.493	1.2405	1.2636	1.3953	0.5642																				1.1884	0.7218
													0.436	0.3961	1.7297	0.3935	1.3692																				1.7324	0.6915
													0.4383	1.0743	1.5787	0.5583	0.4835																				1.0675	0.731
													0.4483	0.8577	0.9985	0.4492	0.7977																				0.5284	0.5343
													0.4576	0.8128	1.3477	0.5584	1.2646																				0.8507	0.7105
													0.4978	0.4551	1.2828	0.4365	1.0728																				0.4312	0.8318
													0.5905	0.5822	0.5203	0.3962	0.5784																				1.6199	0.9006
													0.5714	0.4326	1.191	0.4728	0.4458																				1.1968	1.0079
													0.6099	0.9768	1.289	0.404	0.4697																				0.5147	0.5662
													0.6734	0.4914	0.4863	0.4947	0.4803																				1.634	0.7389
													0.5133	0.6193	0.4775	0.5135	0.8032																				0.9235	0.7455
													0.4792	0.431	0.5044	0.4889	0.6306																				1.2247	0.9247
													0.626	0.7027	0.555	0.4754	0.6435																				1.3162	0.7435
													0.64	0.898	0.5881	0.4842	0.586																				1.1766	0.8531
													0.5466	0.5363	0.8323	0.4476	0.5521																				1.235	1.1572
													0.7048	0.5657	0.7598	0.4783	0.6674																				0.4678	1.1896
													0.5567	0.7396	0.7726	0.4471	0.7301																				0.5227	0.6169
													0.5131	0.8208	0.7644	0.4174	0.5914																				0.831	0.7616
													0.4527	0.8327	0.5826	0.4697	0.4733																				1.9879	0.5831
													0.5118	0.442	0.5876	0.6285	0.873																				0.5734	0.5122
													0.532	0.7367	0.6369	0.729	0.6205																				0.7681	0.532
													0.5333	0.4603	1.0315	0.5588	0.4469																				0.971	0.5784
													0.4136	0.9688	0.5523	0.4734	0.4372																				0.8951	0.6485
													0.6296	0.4422	0.8133	0.509	0.6052																				0.6961	0.7561
													0.4988	0.4874	0.925	0.4632	0.4243																				0.742	1.0435
													0.4618	0.8742	1.0575	0.475	0.585																				1.3861	0.5952
													0.5635	0.9259	1.0394	0.8444	0.5207																				0.5561	1.0219
													0.5113	0.7994	1.0656	0.8927	0.5077																				1.4885	0.4089
													0.483	0.9052	0.6953	0.4418	0.5939																				0.6375	0.567
													0.4633	0.8893	0.871	0.9314	0.9495																				0.8768	0.82
													0.4999	1.597	0.7068	0.4444	0.5521																				1.1153	0.6463
													0.427	1.0332	0.9131	0.4812	0.6302																				1.0006	0.7495
													0.5201	0.7517	0.9114	0.5268	2.0348																				0.9874	0.8603
													0.6042	0.6968	1.0628	1.0799	0.4232																				0.6948	1.0267
													0.5206	1.3018	0.6412	1.2031	0.7758																				0.4588	0.539
													0.4953	1.1597	0.5242	0.7732	1.0222																				0.4625	1.108
													0.5149	0.8887	0.6924	1.094	0.4106																				0.6822	0.6634
													0.4671	0.5875	0.4144	1.5257	0.5877																				0.7248	0.5639
													0.4641	1.124	0.4445	0.6669	0.761																				0.7292	0.6334
													0.4413	0.4665	0.4702	0.4327	0.7009																				1.3264	0.659
													0.4355	0.536	0.8344	1.3805	0.9493																				0.6247	0.7789
													0.4509	0.6676	0.4723	0.5669	0.8803																				0.737	0.632
													0.4884	0.6822	0.8054	0.8352	0.6352																				0.581	0.8402
													0.6553	0.5638	0.4967	1.3623	0.4859																				1.0003	0.9595
													0.4474	0.5815	0.5024	0.9591	1.1052																				1.0596	0.8152
													0.4505	0.7946	0.5487	0.6443	0.5644																				0.943	0.7226
													0.5224	0.5919	0.9311	0.8737	0.7224																				0.8256	0.4874
													0.4499	0.5199	1.0661	0.772	0.5701																				0.77	0.9209
													0.4641	1.5409	0.5895	1.0998	0.9312																				0.7877	0.6275
													0.5381	1.7607	0.6263	1.753	0.6468																				1.0501	0.6684
													0.5625	1.6134	0.6073	0.7369	0.8356																				0.8495	0.5513
													0.491	1.5108	0.7336	1.2393	1.0889																				0.6024	0.8317
													0.5162	0.8947	0.5104	0.9985	0.8686																				0.7859	1.242
													0.4666	0.5468	0.457	0.9212	0.5934																				0.9118	0.9234
													0.4432	0.9029	1.0551	1.1178	0.9047																				0.5897	1.0616
													0.4278	0.6728	0.4271	0.6861	0.6666																				0.925	0.5847
													0.4635	1.4141	0.4403	0.62	0.5185																				0.6653	0.7449
													0.5041	0.7582	0.8572	0.6217	0.5361																				0.9007	0.6836
													0.4603	1.0639	0.8165	0.8955	0.5251																				0.9738	0.7655
													0.4002	1.0951	0.877	0.7731	0.6276																				0.8475	0.6839
													0.5134	0.9973	1.0114	1.0534	0.66																				0.7579	0.9864
													0.518	1.2798	1.0674	0.6801	0.8043																				0.7031	0.7836
													0.4668	0.5861	0.8903	1.3191	0.5391																				0.7776	0.7501
													0.4086	0.5021	0.7591	1.2485	0.6014																				0.9901	0.7311
													0.4178	0.8666	0.8123	1.8611	0.5815																				0.9952	0.6858
													0.4914	0.5741	0.9346	0.9665	0.523																				1.1865	0.7573
													0.4456	1.0497	0.8995	1.3687	0.6315																				0.8921	0.4526
													0.5171	0.5694	0.5868	0.9041	0.6571																				0.6125	0.7085
													0.3978	0.889	1.2038	0.4389	0.805																				0.5581	0.5971
													0.5269	0.7144	0.6991	0.8853	0.7002																				0.7735	0.6568
													0.4994	1.5382	0.9026	1.0697	0.7726																				0.909	1.3742
													0.4741	0.9664	0.6886	0.6524	1.4143																				0.8735	0.633
													0.4034	0.482	0.686	0.7314	0.6824																				0.8917	0.5814
													0.4512	1.0472	1.1066	1.3552	1.2388																				1.1333	1.2794
													0.4172	0.6312	1.1626	0.9244	0.4671																				0.9899	0.7709
													0.5052	0.8358	1.0948	0.6569	0.634																				0.6881	0.9489
													0.4784	2.0647	0.9352	0.8569	0.5587																				0.6825	0.6326
													0.4946	0.4945	0.6315	1.058	0.9128																				0.8317	0.765
													0.4388	0.8906	1.5247	0.9855	0.4914																				0.7557	0.5863
													0.4815	0.9558	0.9513	0.6108	0.5331																				0.6391	0.6048
													0.6634	0.5	0.7808	0.6745	0.5346																				0.5811	0.5924
													0.4838	0.5624	1.1484	0.9261	1.1035																				0.5788	0.8763
													0.4899	0.5984	0.581	0.8854	0.6367																				0.8602	0.5838
													0.4956	0.9363	0.7434	0.8344	1.5588																				0.4836	0.4509
													0.511	0.743	0.8482	1.0316	0.5727																				0.647	0.5433
													0.4125	1.7753	1.1627	1.0379	0.8439																				0.851	0.4825
													0.4025	0.8492	1.3527	0.7388	0.6254																				0.7897	0.5374
													0.5689	0.4208	0.6328	0.6529	0.8885																				0.5898	0.5173
													0.4465	1.1493	0.5291	0.5246	0.5586																				0.7799	0.4764
													0.4573	0.654	1.2635	0.6381	1.3741																				0.6218	0.5294
													0.5547	0.6997	0.667	0.5985	0.7174																				0.7076	0.8894
													0.4921	0.6842	1.2812	0.7875	0.4998																				0.7643	0.4636
													0.5339	0.5456	0.7699	0.6275	0.8645																				0.9383	0.9861
													0.5469	2.5532	1.2242	0.765	1.1201																				0.6553	1.0303
													0.5086	1.2495	0.4685	0.5489	0.8385																				0.7649	0.6037
													0.5241	0.9631	0.5304	0.4383	0.6372																				0.665	1.3521
													0.5771	1.0663	0.5023	0.4721	0.6489																				0.5587	1.3187
													0.4266	0.5548	0.7759	0.5112	0.9837																				0.7408	0.6596
													0.5074	0.8617	0.481	0.9576	0.7883																				0.9172	1.1717
													0.4215	1.6611	0.5874	0.7434	0.878																				0.8848	0.8371
													0.5025	0.4328	0.7102	0.5517	0.5693																				0.8615	1.0979
													0.4991	1.4416	0.6523	1.1413	0.8509																				0.9815	1.0811
													0.6549	1.5876	0.4779	1.2475	0.6045																				1.0283	0.6713
													0.4268	1.1049	0.5569	0.5003	0.5457																				0.543	1.4933
													0.4571	0.8367	0.5279	1.8893	0.6606																				0.5535	0.6929
													0.406	0.5671	0.6588	0.8396	0.7616																				0.9214	0.7176
													0.4206	1.871	0.7339	0.5278	0.5324																				0.6384	0.8142
													0.4216	1.5348	0.5548	0.92	0.6044																				0.5934	1.0885
													0.4503	0.9773	0.4722	0.4523	0.619																				0.8671	0.6109
													0.5087	2.1971	0.6659	0.537	1.0198																				0.8456	0.926
													0.4288	1.0693	0.6721	0.4946	0.7887																				0.7778	0.7476
													0.4309	1.7727	0.7994	0.5013	0.8368																				0.561	0.5364
													0.3915	1.4507	0.4914	0.7294	0.7589																				0.7583	0.7539
													0.5373	1.6021	0.5449	0.5173	0.6322																				0.8133	0.8687
													0.3898	1.3309	1.0824	0.6442	0.5375																				0.6497	1.3349
													0.4607	1.3137	0.5046	0.9297	0.7143																				1.006	0.9131
													0.4382	0.6343	0.4992	0.4264	0.4367																				0.8639	0.9198
													0.6306	0.5569	0.9189	0.7842	0.6954																				0.9515	0.8216
													0.4307	0.8348	0.6618	0.761	1.1035																				0.6508	1.4937
													0.5592	0.5212	0.9579	0.4633	0.6618																				0.7285	0.9779
													0.4729	0.6185	0.4929	0.5023	1.0586																				0.7654	0.9829
													0.4727	1.7172	0.5572	0.4119	0.7209																				0.545	1.1011
													0.4691	0.6744	0.5731	0.6722	0.5602																				0.9915	0.5974
													0.4155	1.7548	0.4479	0.4983	0.6392																				0.6094	0.7884
													0.4154	0.5533	0.8254	0.675	0.5946																				0.5174	0.7921
													0.5189	0.8467	0.7886	0.5838	0.6751																				0.6637	1.4175
													0.5782	1.8073	0.443	0.5816	0.8199																				0.7608	0.9516
													0.3947	1.5654	0.9678	1.0111	0.7916																				0.617	1.0144
													0.414	1.7345	1.0063	0.5041	0.6263																				0.5426	1.1598
													0.5442	0.7387	0.5692	1.5863	0.4971																				0.5721	1.0564
													0.5761	2.2256	0.7902	0.4445	0.4325																				0.5652	1.0359
[truncated: 9,418 more rows]

## Sheet: Figure 6
Figure 6e
PSMB4-GFP					GFP-53BP1					GFP-H2A
Time (min)	Average intensity				Time (min)	Average intensity				Time (min)	Average intensity
0	1	1	1		0	1	1	1		0	1	1	1
1.5	0.963117	0.947827	0.947855		1.5	1.0213	0.943298	0.981114		1.5	0.945322	1.01557	0.961771
2.922	0.970559	0.900978	0.940541		2.922	1.01284	0.941315	0.872846		2.922	0.894243	1.01222	0.858097
4.343	1.00077	1.03286	0.909071		4.343	0.999928	0.979096	0.844509		4.343	0.859733	0.968388	0.905779
5.75	0.944771	1.06807	0.937693		5.75	1.07795	0.964395	0.850078		5.75	0.864006	0.971003	0.766302
7.156	0.974432	1.0505	0.927426		7.156	1.01385	0.973699	0.861173		7.156	0.866366	1.00486	0.823019
8.593	0.942052	0.98304	0.890647		8.593	0.990419	0.957002	0.838622		8.593	0.866635	1.00422	0.879373
10	0.962595	0.992014	0.95552		10	0.980982	0.998257	0.819101		10	0.860405	1.02063	0.812618
11.375	0.950401	1.03384	0.889099		11.375	1.003	0.957831	0.754709		11.375	0.924107	1.0199	0.878899
12.843	0.984291	0.961821	0.886181		12.843	0.964133	0.963108	0.738651		12.843	0.89517	1.00293	0.760279
24.297	0.6519	0.116481	0.138253		24.297	0.017049	0.04208	0.041734		24.297	0.101465	0.078221	0.089467
25.703	0.682989	0.215351	0.233823		25.703	0.020809	0.04678	0.048414		25.703	0.108785	0.085472	0.085758
27.172	0.709107	0.272848	0.247255		27.172	0.036863	0.052886	0.059292		27.172	0.126728	0.083298	0.102238
28.578	0.769115	0.351107	0.33421		28.578	0.043118	0.072192	0.061053		28.578	0.106978	0.082436	0.112695
30	0.761672	0.319773	0.390504		30	0.028836	0.06772	0.067242		30	0.113178	0.090004	0.101178
31.422	0.749945	0.3867	0.386812		31.422	0.045902	0.072492	0.063606		31.422	0.103676	0.09513	0.106922
32.843	0.782434	0.448913	0.382558		32.843	0.037152	0.080354	0.076707		32.843	0.112864	0.090432	0.097749
34.25	0.764638	0.403508	0.422783		34.25	0.035272	0.087819	0.068267		34.25	0.107247	0.087466	0.10419
35.656	0.811958	0.390579	0.45144		35.656	0.052338	0.090367	0.083835		35.656	0.116838	0.092184	0.101987
37.031	0.784192	0.432409	0.452143		37.031	0.041455	0.092711	0.078539		37.031	0.108143	0.100118	0.112416
38.422	0.783093	0.455301	0.468493		38.422	0.038888	0.099467	0.077212		38.422	0.118496	0.097683	0.091837
39.828	0.769746	0.375977	0.444232		39.828	0.055266	0.088191	0.095377		39.828	0.106544	0.090267	0.087905
41.234	0.772905	0.36936	0.504323		41.234	0.056604	0.107256	0.095536		41.234	0.104886	0.084754	0.102768
42.625	0.769746	0.490666	0.519267		42.625	0.062679	0.110165	0.09757		42.625	0.10774	0.085982	0.132074
44.031	0.793612	0.469143	0.500174		44.031	0.063908	0.111992	0.090976		44.031	0.106709	0.085996	0.106448
45.5	0.835082	0.497055	0.535758		45.5	0.060148	0.123472	0.093674		45.5	0.106649	0.079049	0.108735
46.875	0.800698	0.489906	0.567052		46.875	0.057761	0.105044	0.079737		46.875	0.121051	0.089825	0.105277
48.25	0.818878	0.56672	0.552811		48.25	0.052989	0.11751	0.078554		48.25	0.113924	0.078855	0.106922
49.656	0.822284	0.506942	0.570252		49.656	0.061702	0.113038	0.101307		49.656	0.110757	0.087259	0.097749
51.062	0.806492	0.636386	0.562516		51.062	0.059207	0.10823	0.089115		51.062	0.094981	0.099256	0.098111
52.453	0.800505	0.581475	0.586813		52.453	0.059569	0.121669	0.088654		52.453	0.108233	0.098821	0.114869
53.843	0.842881	0.479867	0.569548		53.843	0.073996	0.123003	0.097945		53.843	0.08415	0.098428	0.103186
55.25	0.800148	0.545121	0.546904		55.25	0.079202	0.128978	0.093992		55.25	0.100524	0.096441	0.095295
56.656	0.842717	0.476977	0.601264		56.656	0.058521	0.129651	0.105231		56.656	0.094219	0.107866	0.116654
58.062	0.801439	0.536147	0.587586		58.062	0.065101	0.136034	0.090976		58.062	0.104244	0.094365	0.105891
59.5	0.840053	0.636538	0.582664		59.5	0.078298	0.128497	0.094093		59.5	0.093622	0.088949	0.117379
60.953	0.792266	0.534397	0.59803		60.953	0.082818	0.139664	0.090443		60.953	0.087706	0.08888	0.094151
62.343	0.811546	0.598587	0.566278		62.343	0.080684	0.145686	0.09014		62.343	0.107082	0.094282	0.090276
63.75	0.801357	0.597902	0.623733		63.75	0.067487	0.136178	0.109156		63.75	0.101824	0.082678	0.09786
65.156	0.808772	0.609082	0.605624		65.156	0.054146	0.172625	0.098465		65.156	0.105678	0.09086	0.106616
66.609	0.805449	0.65578	0.637938		66.609	0.067017	0.145326	0.096603		66.609	0.084852	0.099635	0.11381
68	0.832638	0.564515	0.622959		68	0.102378	0.140842	0.108045		68	0.089334	0.09789	0.106002
69.406	0.785455	0.546642	0.604464		69.406	0.061377	0.148848	0.102851		69.406	0.092681	0.085279	0.112388
70.781	0.802922	0.598511	0.584949		70.781	0.10227	0.151252	0.101422		70.781	0.100852	0.095565	0.10748
72.218	0.838542	0.604747	0.58298		72.218	0.078443	0.144869	0.104221		72.218	0.095175	0.081981	0.114479
73.609	0.844255	0.591286	0.600526		73.609	0.065354	0.151733	0.098551		73.609	0.113163	0.097428	0.111579
75.015	0.804378	0.571816	0.663923		75.015	0.091893	0.148992	0.093444		75.015	0.09413	0.090805	0.117435
76.453	0.8364	0.691525	0.618283		76.453	0.087337	0.147309	0.110151		76.453	0.095385	0.087355	0.121367
77.875	0.829617	0.608246	0.550034		77.875	0.078334	0.162576	0.094829		77.875	0.086884	0.078469	0.115622
79.265	0.791607	0.539721	0.678128		79.265	0.088386	0.169848	0.115807		79.265	0.091844	0.086341	0.102656
80.672	0.827529	0.553411	0.638677		80.672	0.091061	0.159546	0.102043		80.672	0.101241	0.092005	0.124824
82.078	0.803938	0.59159	0.662376		82.078	0.065824	0.168995	0.110599		82.078	0.099627	0.097041	0.12053
83.484	0.795644	0.615015	0.629886		83.484	0.078985	0.158873	0.113917		83.484	0.083045	0.093468	0.113001
84.89	0.769636	0.560712	0.577179		84.89	0.100787	0.174296	0.127869		84.89	0.095878	0.091308	0.103409
86.328	0.819702	0.604747	0.632312		86.328	0.062281	0.182133	0.09542		86.328	0.100912	0.10877	0.129592
87.703	0.791827	0.504736	0.616911		87.703	0.083324	0.171723	0.118202		87.703	0.102585	0.094185	0.112137
89.078	0.817862	0.551281	0.651194		89.078	0.065426	0.163633	0.119039		89.078	0.093323	0.094841	0.098362
90.515	0.803114	0.611212	0.663571		90.515	0.074682	0.177517	0.106616		90.515	0.094414	0.091902	0.118578
91.937	0.754888	0.678292	0.600421		91.937	0.073128	0.171531	0.109993		91.937	0.089663	0.096655	0.116375
93.328	0.807536	0.643155	0.686778		93.328	0.088458	0.161818	0.111666		93.328	0.088572	0.09068	0.119554
94.765	0.776283	0.56885	0.658613		94.765	0.09493	0.16647	0.112532		94.765	0.087751	0.09146	0.111942
96.187	0.793969	0.70377	0.668142		96.187	0.083324	0.173635	0.109228		96.187	0.096565	0.09998	0.133636
97.578	0.821817	0.673424	0.596131		97.578	0.074429	0.178695	0.103341		97.578	0.103631	0.103768	0.098808
99.015	0.819757	0.527248	0.607031		99.015	0.105524	0.202701	0.101783		99.015	0.101136	0.100546	0.123876
100.437	0.824591	0.539265	0.64054		100.437	0.105596	0.187194	0.116774		100.437	0.104602	0.113454	0.119164
101.828	0.801302	0.549532	0.669092		101.828	0.088422	0.177974	0.099157		101.828	0.100345	0.100864	0.120976
103.234	0.799984	0.602085	0.681433		103.234	0.094099	0.179537	0.102432		103.234	0.095818	0.104906	0.115678
104.625	0.801412	0.538124	0.660582		104.625	0.076671	0.19502	0.118303		104.625	0.089394	0.09006	0.12909
106.047	0.828765	0.536907	0.700526		106.047	0.053712	0.176868	0.105679		106.047	0.098104	0.102167	0.117769
107.422	0.800286	0.580866	0.655343		107.422	0.073236	0.185283	0.113946		107.422	0.095175	0.098863	0.101401
108.797	0.809623	0.567937	0.669795		108.797	0.071718	0.171279	0.124781		108.797	0.106305	0.096145	0.108623
110.234	0.86293	0.518426	0.679816		110.234	0.10726	0.192988	0.101653		110.234	0.114791	0.108646	0.108902
111.64	0.803362	0.616764	0.665294		111.64	0.083252	0.174644	0.107886		111.64	0.089513	0.097628	0.105835
113.047	0.830166	0.550901	0.693424		113.047	0.079817	0.178094	0.118447		113.047	0.113924	0.098559	0.106197
114.468	0.780347	0.534093	0.663606		114.468	0.083722	0.189454	0.114047		114.468	0.108382	0.097731	0.114674
115.859	0.80847	0.543144	0.69272		115.859	0.083975	0.179308	0.11233		115.859	0.101465	0.092764	0.119275
117.265	0.782077	0.542839	0.703164		117.265	0.094388	0.19532	0.10969		117.265	0.106903	0.109384	0.119944
118.672	0.830441	0.54976	0.636672		118.672	0.078407	0.193842	0.098753		118.672	0.113058	0.102195	0.130039
120.078	0.82157	0.559039	0.713185		120.078	0.084951	0.188564	0.108535		120.078	0.126279	0.110067	0.139436
121.5	0.855405	0.589536	0.670779		121.5	0.098582	0.188625	0.124132		121.5	0.103288	0.113599	0.103242
122.89	0.837334	0.532648	0.637411		122.89	0.110767	0.182386	0.118808		122.89	0.112879	0.113951	0.123012
124.359	0.789795	0.60893	0.768987		124.359	0.086903	0.191161	0.116557		124.359	0.104931	0.102726	0.12725
125.765	0.814017	0.58368	0.657453		125.765	0.104222	0.184682	0.121174		125.765	0.113222	0.118194	0.115845
127.187	0.850187	0.585658	0.648416		127.187	0.093737	0.188444	0.118534		127.187	0.102361	0.112937	0.121924
128.562	0.81605	0.539493	0.621799		128.562	0.111454	0.189863	0.112546		128.562	0.114417	0.116469	0.106421
129.968	0.801659	0.609311	0.658754		129.968	0.103499	0.185884	0.112633		129.968	0.120468	0.113096	0.114702
131.359	0.866885	0.542839	0.668599		131.359	0.11384	0.19645	0.112157		131.359	0.102212	0.103844	0.120363
132.765	0.791799	0.616231	0.662622		132.765	0.107079	0.190368	0.123771		132.765	0.119019	0.111226	0.10946
134.156	0.808772	0.551053	0.701335		134.156	0.101402	0.183864	0.123569		134.156	0.113641	0.121188	0.123402
135.625	0.76126	0.553943	0.64483		135.625	0.092869	0.198073	0.109415		135.625	0.127415	0.115338	0.130206
137.031	0.807509	0.544513	0.654078		137.031	0.125374	0.192579	0.099691		137.031	0.127639	0.119601	0.10709
138.422	0.820609	0.555388	0.665857		138.422	0.107585	0.17652	0.116225		138.422	0.112027	0.109453	0.124322
139.812	0.819071	0.567329	0.672713		139.812	0.096051	0.205946	0.105563		139.812	0.112595	0.109198	0.120725
141.218	0.796358	0.586418	0.622924		141.218	0.089868	0.204612	0.112503		141.218	0.122515	0.119836	0.120363
142.593	0.804021	0.684984	0.635477		142.593	0.087048	0.209925	0.115403		142.593	0.130433	0.1063	0.120725
144.031	0.806959	0.598207	0.694443		144.031	0.10932	0.195104	0.114292		144.031	0.118347	0.11431	0.125605
145.453	0.774278	0.632735	0.652319		145.453	0.096449	0.205514	0.110454		145.453	0.121768	0.114482	0.113057
146.843	0.770268	0.577748	0.651757		146.843	0.093375	0.196883	0.106111		146.843	0.112475	0.13391	0.105584
148.218	0.785867	0.604443	0.715294		148.218	0.118866	0.187747	0.108175		148.218	0.135273	0.121002	0.120251
149.593	0.818878	0.535918	0.594373		149.593	0.079202	0.181112	0.111363		149.593	0.116375	0.117766	0.134416

## Sheet: Figure 7
										Figure 6e					Figure 6f
												<0,0001	<0,0001				<0,0001	<0,0001		Figure 6n
Figure 6h										DMEM	HBSS	10 µM	20 µM		DMEM	HBSS	10 µM	20 µM			DMEM			HBSS 6 h
DMSO	0.1 µM	0.3 µM	1 µM							0	25	5	12		263	335	1017	428			RAD23B	PSMD4		RAD23B	PSMD4
75	56.8266	33.3333	0							0	15	12	7		238	327	357	401		0	22.48	8.74	0	18.1733	7.94667
74.2718	46.4286	9.25926	0							0	34	10	9		272	447	637	458		1	21.8621	9.06038	1	18.459	8.00568
73.9535	54.4601	37.963	10							0	13	10	10		266	565	844	346		2	22.7518	9.55503	2	18.5271	9.16538
	0.0023	0.0059	2.9e-05	p-value<0,05						1	26	36	11		269	302	779	453		3	23.5124	9.38662	3	18.5533	9.66531
										0	25	14	7		266	263	444	284		4	24.2113	9.9048	4	19.6177	9.47231
										0	11	6	6		273	296	307	287		5	25.6065	10.7726	5	20.4741	8.66232
Figure 6i										0	43	13	6		258	270	442	452		6	27.1578	11.4229	6	21.0977	8.66508
DMSO	0.1 µM	0.3 µM	1 µM							0	36	19	18		267	263	249	370		7	29.7156	13.0144	7	21.6627	8.56371
39.5181	31.8792	21.223	1.84332							0	10	6	8		275	260	326	357		8	33.4636	14.8101	8	22.4125	9.0729
38.3562	30.094	21.3741	3.38164							0	19	10	6		242	361	466	285		9	34.5623	19.6177	9	23.7309	10.4805
34.8243	21.0046	18.7739	2.59481							0	27	8	2		279	460	309	303		10	33.6494	21.2089	10	26.2123	11.6831
	0.0533	0.0005	1.9e-05	p-value<0,05						0	3	8	16		271	330	747	404		11	33.3396	17.9537	11	28.2771	11.9275
										0	5	5	25		292	262	288	555		12	33.5759	14.7594	12	30.3213	12.6425
										1	1	10	7		306	381	409	501		13	34.1348	15.2869	13	34.3381	15.3771
										0	15	5	10		321	429	419	385		14	38.801	16.0738	14	43.2303	19.3343
Figure 6j										0	8	7	14		252	360	654	592		15	44.3728	16.0423	15	66.8533	24.8423
HBSS	DMSO	0.1 µM	0.3 µM	1 µM						0	0	9	10		288	260	567	639		16	41.3818	16.2938	16	116.428	38.593
49.1525	0	0	0	0						0	9	7	6		281	380	334	646		17	35.8701	17.2327	17	178.111	63.1647
43.5294	0	0	0	0						2	21	9	11		288	249	750	657		18	37.7585	19.5707	18	210.667	92.4792
51.954	0.744417	0.744417	0.990099	0.990099						2	0	5	18		302	372	465	491		19	41.2844	17.9963	19	183.57	104.89
										2	5	13	24		275	291	454	569		20	42.7025	15.1475	20	134.547	90.8662
										0	0	10	10		258	355	559	711		21	44.366	14.9542	21	84.2159	62.8658
Figure 6k										3	22	7	11		304	338	435	387		22	44.6292	15.9258	22	55.9526	37.4446
HBSS	0.1%	0.3%	DBeQ (3 uM)	DBeQ (9 uM)	MG132	BTZ				17	13	9	10		265	436	385	527		23	44.5433	16.6566	23	44.6557	23.7732
60.0823	1.13207	0.854701	0	1.2605	1.5625	7.55556				1	0	9	13		267	306	806	629		24	43.8401	16.7286	24	37.2386	17.7261
81.4634	0.429185	1.5748	1.88679	2.22222	1.33333	4.14938				43	0	9	28		265	361	272	281		25	45.0346	15.2188	25	31.9741	15.3866
86.5	3.6	3.45	2.3	2.3	5.45	3.85				0	4	7	6		249	447	505	762		26	44.9003	13.7438	26	31.11	13.1553
										0	4	15	14		252	307	468	259		27	44.3633	13.8948	27	28.1729	12.1975
										0	14	5	9		274	438	349	361		28	45.0624	14.0291	28	28.0625	11.8258
										0	4	10	16		290	309	439	421		29	45.5526	14.7814	29	26.1446	11.3428
Figure 6l										0	4	9	10		288	315	319	336		30	43.5065	15.5441	30	26.3003	11.0385
NT	UFD1L	UBQLN2	RAD23A	UBQLN1	DDI2	UBQLN4	SHFM1	RAD23B		0	29	21	17		258	321	477	396		31	41.854	15.4637	31	26.4174	10.1189
91.7603	86.3636	85.9649	75.3086	58.2192	61.4583	44.3925	27.6596	0		1	12	6	8		290	370	610	379		32	42.26	15.4288	32	26.6425	10.2459
81.8182	74.6411	53.6885	52.6829	65.7895	53.0172	62.4454	18.5897	0		5	15	5	6		286	311	452	322		33	43.4365	16.2501	33	26.1885	9.74583
74.6269	69.2661	69.3798	54.7038	58.5714	55.042	42.439	36.1234	0		8	1	5	3		266	359	313	264		34	43.6527	17.9391	34	25.8961	8.958
	0.4461	0.2839	0.0675	0.0169	0.0093	0.0151	0.0015	7.61155e-05	p-value<0,05	2	33	11	7		274	266	646	338		35	44.7026	19.9212	35	25.4012	8.96162
										2	21	7	10		277	380	425	572		36	44.3972	20.9722	36	25.0927	8.74826
Figure 6p										0	1	8	0		299	397	377	519		37	46.141	18.8481	37	24.616	8.45767
Gluocse (%)	RAD23B WT			RAD23BΔ						0	4	7	7		291	294	289	522		38	49.1124	18.8669	38	24.4912	8.4299
0	55.5035	48.433	45.7912	2.77078	0.533808	0.696864	8.36996e-05			0	2	16	7		278	330	269	523		39	52.2002	18.0412	39	24.0653	8.67162
2	0.288184	0	0	0.396825	0	0	0.8355			0	0	6	9		278	312	278	408		40	54.3653	19.0677	40	23.5521	8.34038
							p-value<0,05			0	2	10	15		269	284	304	673		41	56.1363	21.0597	41	23.5741	8.62966
										1	7	7	10		268	310	287	427		42	55.2945	22.6312	42	22.9758	8.57133
										0	0	14	13		298	331	622	485		43	50.5341	23.1297	43	22.1936	8.40684
										4	1	5	13		279	396	257	324		44	48.3601	20.9129	44	21.6909	8.47909
										0	0	22	14		350	426	321	506		45	51.8156	18.7936	45	21.083	8.30755
										8	2	9	9		300	316	291	535		46	54.5273	18.1488	46	20.9606	8.356
										0	0	5	8		268	321	315	349		47	56.0786	17.7507	47	21.2081	8.5662
										0	8	10	7		291	387	284	552		48	55.6221	18.3916	48	21.5912	8.8515
										0	1	21	28		296	465	303	397		49	54.8259	20.1822	49	22.0862	8.91498
										0	3	4	1		257	358	270	490		50	53.9919	22.4088	50	22.5174	8.87077
										3	5	13	11		262	404	257	361		51	54.1793	23.5401	51	22.5747	9.21147
										0	6	11	7		255	378	250	449		52	55.425	22.4219	52	22.1915	8.9265
										34	11	6	12		265	317	325	429		53	55.8431	20.6784	53	21.8216	8.81253
										22	0	7	9		291	419	391	384		54	53.278	18.5073	54	21.994	8.58097
										0	0	10	12		272	312	269	694		55	52.1215	17.2176	55	21.5444	8.74654
										0	11	0	12		302	364	291	741		56	51.5652	19.4778	56	21.5554	8.62142
										0	3	14	8		248	318	749	432		57	50.0064	21.314	57	21.3302	8.91846
										3	0	3	24		300	357	431	287		58	51.3501	20.2045	58	22.0782	8.62738
										0	3	6	3		270	317	566	510		59	52.6673	19.114	59	21.4434	8.58515
										8	26	8	10		262	497	255	367		60	50.6319	18.5415	60	22.7054	8.17654
										0	3	6	13		257	375	609	348		61	47.8094	20.2413	61	22.9446	8.59011
										7	16	9	16		250	405	258	501		62	44.4107	22.944	62	22.8713	8.55359
										0	0	7	21		288	414	258	412		63	45.5779	22.6892	63	24.771	9.10813
										0	0	14	63		283	312	357	575		64	44.7021	19.1426	64	23.8036	9.08988
										0	0	7	5		284	394	282	591		65	45.0022	18.3501	65	23.925	10.5667
										0	30	0	3		273	473	482	510		66	44.3443	17.8548	66	23.196	12.5806
										0	0	5	10		282	363	542	437		67	45.7838	17.9699	67	24.7621	11.7978
										0	1	6	12		271	300	435	527		68	45.1859	17.8223	68	24.0839	10.3496
										0	14	0	23		269	448	518	379		69	45.2152	17.2282	69	25.2863	10.2288
										0	15	16	11		269	472	273	293		70	43.2212	16.4987	70	26.0992	10.4723
										0	0	0	16		254	399	605	270		71	41.6501	17.2992	71	27.0818	11.3484
										0	0	4	2		256	346	428	381		72	40.8179	17.8214	72	29.1386	12.618
										0	1	5	9		271	289	490	377		73	42.1062	15.5236	73	30.8427	14.6682
										1	38	4	13		266	294	543	300		74	41.1818	14.0418	74	35.2927	18.1247
										0	2	9	10		266	334	424	290		75	39.4299	14.375	75	41.3625	22.8347
										0	16	8	8		241	285	600	302		76	39.9475	14.1643	76	57.377	30.6442
										0	13	9	6		266	297	760	357		77	39.4624	13.2381	77	92.9894	52.0999
										0	31	24	9		269	319	620	372		78	36.9148	12.7809	78	137.014	89.8987
										0	23	31	8		261	324	456	409		79	36.0736	12.3165	79	165.136	122.663
										64	13	7	18		298	471	390	434		80	36.9562	13.0232	80	156.513	128.668
										0	7	4	5		250	372	422	310		81	38.1985	14.5838	81	114.236	102.377
										0	12	9	4		285	323	409	326		82	40.9804	14.2468	82	73.2875	64.9997
										0	4	9	4		266	409	391	288		83	43.6187	13.1177	83	53.259	38.1314
										0	3	17	13		263	394	406	358		84	40.8918	13.1785	84	41.3027	26.563
										0	6	24	23		266	422	433	356		85	38.4442	13.9102	85	35.1738	21.4692
										0	10	14	10		265	474	563	339		86	38.9056	13.9589	86	32.2278	19.5781
										0	11	6	8		254	360	692	413		87	38.9124	14.167	87	31.0633	18.6265
										0	11	3	8		251	525	577	374		88	35.5166	13.5291	88	30.9544	16.1623
										0	0	9	8		280	444	736	380		89	30.3636	12.8212	89	31.2902	14.8925
										0	0	5	7		273	404	748	373		90	27.2643	12.6875	90	31.3026	14.5369
										0	5	7	6		260	559	677	335		91	24.854	11.4767	91	31.0918	14.0771
										0	11	11	0		273	322	651	372		92	23.946	9.52952	92	31.3598	14.171
										0	0	28	5		274	369	292	335		93	23.9372	8.87689	93	31.4488	14.2283
										0	0	8	5		242	395	492	712		94	22.2602	8.59793	94	33.0797	14.9314
										0	7	14	12		268	365	564	602		95	20.1912	8.21138	95	34.5267	14.8933
										5	28	24	6		285	466	733	383		96	18.9272	7.89284	96	35.1847	16.1346
										0	2	8	17		270	485	586	620		97	18.2786	7.69837	97	40.9254	20.1198
										0	2	14	10		283	374	530	713		98	17.9154	6.99729	98	46.6879	25.016
										0	8	11	8		310	472	405	346		99	17.038	7.16044	99	54.8795	28.9278
										12	0	9	29		259	401	515	287		100	16.798	6.88413	100	85.5311	42.7358
										0	5	12	3		262	498	806	563		101	15.9194	7.79528	101	137.083	73.7115
										0	4	9	9		262	295	945	701		102	15.4362	7.58555	102	188.143	107.874
										0	0	9	6		266	473	611	347		103	14.5465	6.7168	103	195.848	112.604
										0	0	15	28		285	403	347	560		104	14.2975	6.0975	104	166.543	94.5835
										0	17	12	14		250	468	773	298					105	110.78	65.5907
										0	2	11	6		253	318	852	573					106	72.6929	42.4388
										0	9	16	11		274	265	731	449					107	55.7733	30.7735
										0	1	16	15		273	382	253	512					108	45.5408	24.1921
										0	0	4	9		249	569	286	455					109	37.7079	19.1521
										0	0	5	8		318	305	278	585					110	33.1251	16.7985
										0	0	6	8		279	405	288	761					111	30.2853	15.2019
										0	1	12	13		267	369	439	495					112	28.3949	13.7148
										0	0	1	4		276	263	253	500					113	26.5742	12.4786
										0	0	16	11		247	348	259	274					114	24.1711	11.1482
										0	1	10	8		273	333	257	292					115	22.6	10.6876
										0	1	5	9		256	334	285	374					116	22.0403	9.90031
										0	2	6	14		294	315	260	282					117	21.1149	8.90258
										0	10	9	10		285	304	259	415					118	20.9068	9.05046
										5	4	20	4		265	366	394	310					119	21.998	9.86032
										2	11	2	16		258	335	287	362					120	26.2902	12.5947
										45	0	12	11		279	339	1251	323					121	37.521	18.0582
										0	0	10	4		269	300	285	310					122	44.8307	24.8875
										0	17	5	8		294	272	347	304					123	35.1273	23.8267
										0	3	6	15		268	407	603	429					124	20.819	15.9552
										0	8	4	13		276	350	507	458					125	15.4585	10.0589
										0	1	11	12		264	348	688	311					126	14.1892	8.05026
										0	3	8	13		296	387	562	505					127	13.2121	6.88126
										0	0	0	6		335	264	448	296					128	12.1656	6.23436
										0	6	3	11		295	271	342	306					129	11.6768	5.7967
										0	18	3	8		312	320	440	381					130	12	5.97
										0	25	0	7		281	298	369	463
										0	14	5	5		295	471	539	354
										0	0	1	12		314	313	408	263
										1	1	5	2		303	272	605	623
										0	9	7	5		258	288	631	296
										0	0	10	17		247	323	331	449
										3	3	7	4		254	421	567	322
										24	1	8	8		259	252	571	376
										16	8	7	14		281	248	366	278
										1	12	28	13		287	388	410	271
										0	0	7	13		267	449	265	415
										22	0	7	14		282	267	366	573
										0	6	2	9		293	273	302	522
										0	5	10	10		253	280	259	395
										5	10	5	13		273	306	521	503
										0	14	11	7		254	346	491	689
										0	9	1	21		259	277	341	644
										0	60	2	13		263	379	583	507
										0	7	26	15		272	392	539	322
										0	0	5	7		282	394	721	294
										0	0	13	10		269	471	817	702
										0	36	7	15		278	313	298	623
										0	1	35	12		275	316	516	270
										0	6	5	7		294	335	639	547
										6	7	8	5		258	486	318	547
										0	8	5	10		284	406	396	481
										0	10	5	9		259	393	468	628
										0	4	7	32		259	389	545	477
										0	0	6	12		262	455	329	532
										2	19	12	0		254	360	504	307
										0	9	19	16		256	327	694	526
										0	0	12	11		288	427	612	272
										0	1	14	13		267	395	396	595
										0	4	15	11		251	508	610	322
										0	2	6	14		262	512	507	376
										0	32	21	7		263	445	634	467
										0	7	18	13		259	448	507	391
										2	2	11	8		269	561	592	355
										13	3	10	29		265	490	328	588
										0	2	25	13		275	333	381	424
										0	6	13	10		272	459	631	415
										0	15	15	25		287	559	565	428
										0	0	24	13		263	476	613	558
										0	0	11	15		265	473	615	480
										0	5	4	6		264	307	553	661
										10	0	12	11		267	509	361	932
										1	8	12	28		251	427	445	260
										0	0	26	18		260	489	461	861
										29	0	5	5		263	290	371	786
										0	1	2	11		290	517	578	394
										6	1	4	8		277	454	385	713
										0	0	9	31		276	321	371	837
										7	1	7	9		277	652	303	600
										0	0	10	10		294	266	356	759
										0	2	2	14		286	620	435	483
										0	19	0	6		265	412	418	369
										0	0	12	5		300	504	346	639
										6	8	4	9		318	634	293	613
										0	12	8	13		301	383	313	651
										0	21	4	10		266	316	363	363
										0	10	6	17		299	447	275	610
										0	13	30	11		305	503	787	419
										0	24	12	12		266	567	842	427
										0	25	7	10		258	426	670	355
										0	0	10	9		272	407	776	278
										0	5	3	9		289	378	696	425
										0	17	4	7		301	547	503	491
										0	0	2	6		268	377	792	299
										1	10	9	13		356	582	393	658
										0	9	6	6		325	264	346	362
										4	2	8	11		299	296	483	282
										1	0	16	9		341	270	496	695
										0	0	8	11		273	441	514	449
										0	0	10	10		290	405	493	403
										0	0	7	47		250	562	459	386
										1	0	5	12		324	565	375	284
										4	0	10	14		250	369	452	305
										0	0	7	4		247	330	271	389
										0	8	5	7		277	333	396	328
										0	2	9	21		276	636	278	688
										0	14	8	3		311	571	357	723
										0	3	9	11		285	390	643	683
										0	1	1	14		290	250	539	357
										0	0	4	7		295	458	589	332
										0	1	35	5		279	365	317	471
										6	0	9	9		275	516	475	391
										0	0	6	9		295	530	543	408
										0	0	10	29		303	311	479	815
										16	0	2	0		308	431	297	265
										0	41	4	21		269	274	617	299
											35	1	14		303	387	315	282
											6	3	19		275	424	284	264
											1	7	10		259	530	369	938
											17	0	10		278	345	310	267
											26	9	13		285	536	355	264
											3	7	11		288	272	572	299
											0	18	9		273	350	474	976
											20	0	11		251	324	585	1252
											28	39	5		283	278	436	333
											7	13	16		290	263	367	286
											0	6	7		262	414	531	318
											2	9	28		309	357	410	273
											2	7	9		279	323	337	281
											25	10	8		290	373	414	1167
											4	7	6		283	270	273	308
											1	47	5		271	289	280	283
											11	9	8		306	266	255	305
											3	5	12		292	254	286	250
											6	12	14		292	262	324	266
											2	16	9		271	258	291	263
											12	12	4		285	260	347	257
											0	11	8		289	274	380	298
											1	8	7		264	296	370	494
											0	16	8		263	278	306	727
											0	4	11		266	282	285	378
											0	9	9		272	338	425	405
											0	31	15		262	257	363	406
											2	11	8		260	260	396	712
											0	11	4		261	373	275	346
											8	11	11		288	317	326	290
											18	10	5		294	292	336	741
											0	3	13		279	253	371	512
											11	9	17		261	318	281	442
											22	7	14		287	417	330	608
											11	3	4		272	285	269	510
											7	4	38		287	250	364	510
											2	10	10		277	377	477	499
											0	3	14		282	257	271	506
											1	7	17		293	395	439	491
											10	3	4		266	397	324	409
											14	9	7		262	416	594	433
											1	18	6		270	402	398	389
											0	2	4		256	342	654	525
											27	30	10		249	411	315	439
											1	5	11		284	306	386	492
											6	7	10		250	393	497	342
											8	11	10		251	564	403	289
											0	14	20		255	321	521	345
											0	9	12		301	401	414	384
											30	6	9		265	499	396	380
											30	4	9		275	384	498	397
											43	8	6		268	387	485	446
											8	15	3		256	318	319	504
											6	38	10		278	407	750	374
											0	7	7		265	256	563	356
											17	26	4		275	521	606	452
											45	5	25		285	295	578	392
											3	14	22		273	383	372	440
											0	27	10		283	558	332	300
											16	21	4		283	360	599	274
											12	9	13		287	371	532	687
											1	5	11		270	284	412	473
											0	3	8		289	318	381	270
											0	26	8		285	305	369	279
											2	4	13		310	284	710	281
											4	6	7		278	253	472	327
											0	3	4		300	272	291	437
											2	3	4		285	264	456	273
											2	26	3		295	279	529	469
											1	10	6		350	270	675	275
											1	26	3		245	363	421	509
											23	16	7		317	487	357	299
											1	6	11		277	280	431	342
											6	9	16		277	302	289	578
											20	9	9		312	393	348	577
											8	9	13		313	373	421	280
											10	9	11		264	366	421	269
											28	7	16		284	334	518	315
											11	15	13		252	315	558	278
											0	15	1		287	452	701	345
											2	14	10		278	413	504	275
											7	15	12		294	479	811	316
											2	11	8		280	419	660	417
											9	13	16		295	433	515	401
											2	14	7		245	347	678	336
											28	15	13		263	382	484	279
											16	14	7		259	300	450	294
											1	9	3		272	275	384	367
											14	16	3		256	311	373	384
											4	13	3		259	315	419	335
											21	12	3		265	387	473	379
											1	6	6		258	372	364	342
											5	7	4		251	393	538	409
											7	2	18		255	277	510	317
											11	13	8		263	382	638	594
											5	12	8		260	356	572	298
											1	11	11		266	340	550	442
											0	11	8		260	341	663	833
											7	13	20		268	323	348	406
											3	35	8		287	348	510	310
											6	12	6		254	482	289	272
											0	27	10		261	355	378	319
											5	8	23		253	301	289	359
											0	2	10		263	366	540	531
											0	5	14		256	429	424	510
											12	4	19		254	475	307	362
											7	9	7		270	432	587	259
											9	9	6		252	429	379	317
											0	6	12		295	344	316	530
											0	6	5		262	349	467	304
											0	4	18		295	307	309	346
											0	16	9		260	356	427	279
											2	6	4		242	327	291	383
											2	8	8		255	374	424	571
											0	10	7		288	412	327	524
											1	5	9		261	305	292	554
											0	6	7		265	385	292	394
											1	6	10		274	552	528	559
											4	15	8		246	266	568	608
											0	6	12		259	409	514	533
											0	6	10		291	500	438	549
											5	9	7		274	379	402	316
											1	8	6		256	419	603	423
											46	8	2		265	301	536	343
											7	5	23		245	257	593	331
											1	17	19		250	255	748	754
											19	12	13		259	282	609	439
											5	8	4		293	245	605	302
											12	4	19		286	278	650	301
											1	12	12		277	323	501	668
											23	6	8		292	241	333	856
											32	5	8		289	266	530	372
											9	6	2		268	291	506	359
											3	9	4		252	263	397	264
											11	30	12		257	283	395	476
											10	3	21		277	302	367	500
											10	11	7		240	329	483	569
											10	17	15		264	277	460	702
											39	5	10		255	272	550	363
											0	5	22		290	263	298	451
											2	10	6		272	300	751	323
											52	34	9		280	276	432	452
											0	10	11		284	283	402	258
											16	16	21		313	301	578	477
											17	17	11		255	253	687	353
											4	38	12		271	295	512	388
											39	6	9		319	289	642	285
											6	17	8		301	277	648	293
											0	14	5		274	260	359	384
											21	10	10		279	259	406	489
											0	10	11		271	270	459	325
											9	6	12		277	245	271	437
											0	2	11		253	263	593	483
											8	7	13		275	286	424	484
											2	3	8		255	274	526	286
											6	9	12		258	278	533	558
											2	0	25		254	254	640	389
											20	5	14		260	251	504	539
											9	6	14		264	262	415	495
											2	8	20		264	292	340	533
											7	6	3		246	292	573	591
											2	5	4		256	252	514	459
											12	7			248	270	362	526
											4	5			263	274	712	442
											2	9			249	273	830	480
											6	1			250	272	485	424
											9	5			264	313	490	340
											8	6			299	315	467	381
											0	9			280	308	345	317
											8	1			250	261	386	448
											0	0			260	289	567	482
											9	23			247	283	268	334
											0	13			265	257	524	343
											0	4			252	279	420	364
											2	20			276	269	632	553
											26	15			272	252	483	507
												2			260	291	285	379
												15			273	249	401	570
												38			259	254	368	506
												15			266	301	293	647
												18			269	290	432	591
												14			266	303	571	450
												9			247	322	541	282
												3			246	273	340	324
												9			266	310	760	253
												13			257	264	638	280
												4			260	294	388	395
												7			269	271	542	294
												48			266	296	310	918
												4			256	274	370	284
												1			253	362	422	399
												6			277	307	285	367
												1			308	305	283	503
												55			263	252	482	560
												11			248	263	635	276
												7			266	265	439	452
												16			270	297	466	511
												7			251	294	503	283
												32			264	287	762	309
												6			278	273	688	304
												10			261	280	816	322
												6			263	253	838	461
												4			277	253	295	298
												4			287	267	646	306
												8			318	311	823	593
												2			259	276	372	558
												10			302	297	755	399
												18			299	265	372	721
												8			266	284	1043	575
												9			339	303	281	435
												33			256	285	399	466
												8			308	258	378	588
												20			267	277	292	482
												6			296	299	328	509
												10			324	278	807	551
												6			326	276	661	535
												8			313	305	556	574
												5			300	304	521	339
												9			348	291	561	510
												5			274	262	494	560
												15			257	264	625	431
												6			307	263	311	269
												4			261	260	451	485
												12			296	287	265	403
												12			271	310	306	357
												14			250	387	304	493
												1			263	338	338	388
												15			278	271	370	316
												4			283	264	301	460
												9			270	285	254	350
												10			267	254	273	294
												5			277	282	302	433
												5			245	267	329	367
												23			270	461	301	303
												4			280	322	396	367
												8			250	291	403	380
												28			265	265	383	502
												12			285	309	292	306
												4			276	253	356	352
												8			254	283	306	318
												5			265	280	408	281
												7			260	264	617	442
												4			260	254	311	373
												11			251	272	295	304
												9			261	287	270	518
												7			255	268	543	353
												24			263	261	555	270
												13			264	285	679	326
												8			281	268	330	614
												2			271	268	482	415
												6			260	287	547	391
												4			245	426	701	320
												25			257	279	372	484
												14			273	278	812	524
												38			291	251	868	681
												11			274	281	241	535
												12			259	299	286	432
												0			263	284	251	295
												20			258	264	788	687
												0			265	275	455	708
												9			264	271	399	444
												4			263	260	744	557
												17			265	245	491	658
												9			255	263	917	279
												7			283	287	429	315
												9			258	270	309	537
												7			257	253	804	729
												4			263	244	651	300
												8			266	262	330	314
												5			292	252	355	534
												8			269	269	475	455
												9			264	263	782	538
												12			274	289	602	509
												7			259	263	934	287
												5			248	288	521	276
												10			267	262	448	427
												5			263	285	345	302
												8			264	308	419	620
												4			266	277	281	404
												6				320	804	333
												8				269	472	253
												5				248	443	335
												4				262	352	782
												1				274	295	473
																328	716	274
																266	308	267
																277	692	288
																326	275	701
																270	685	807
																273	741	654
																305	525	613
																251	298	488
																305	330	645
																316	385	762
																323	388	513
																333	351	481
																258	274	303
																331	526	322
																266	285	488
																338	279	270
																267	468	442
																286	400	326
																340	298	522
																473	293	394
																250	432	402
																344	366	399
																342	380	356
																317	611	403
																318	527	265
																360	525	378
																318	308	292
																285	554	625
																254	307	646
																268	657	777
																298	306	578
																319	272	605
																323	547	301
																280	563	706
																317	380	364
																464	682	363
																407	261	545
																248	262	368
																305	246	581
																337	287	283
																329	389	379
																367	419	602
																335	530	661
																371	654	598
																286	527	556
																373	708	347
																272	628	286
																272	547	320
																277	370	599
																310	437	456
																318	593	535
																344	572	765
																285	338	270
																252	412	396
																253	386	488
																285	586	313
																352	344	429
																311	495	500
																298	272	469
																330	345	371
																426	631	280
																373	738	557
																320	352	467
																304	579	381
																405	613	531
																260	595	351
																301	286	677
																465	571	354
																251	531	751
																299	513	329
																319	566	404
																340	755	535
																337	260	698
																400	454	806
																410	288	489
																435	802	463
																317	578	506
																337	611	354
																316	525	296
																289	392	456
																271	444	358
																380	713	421
																379	628	317
																325	613	302
																302	278	354
																322	732	483
																265	532	409
																267	530	413
																247	601	493
																255	312	477
																316	649	326
																471	588	395
																373	742	429
																358	732	390
																340	694	561
																307	624	359
																355	357	578
																348	690	306
																306	650	342
																503	692	508
																363	616	500
																451	690	385
																425	822	401
																410	682	378
																323	540	475
																253	377	391
																377	473	366
																263	396	488
																335	425	388
																428	301	546
																322	321	418
																380	279	367
																428	273	391
																315	314	341
																323	328	451
																326	282	425
																295	407	365
																283	289	477
																304	297	402
																279	290	510
																429	307	337
																436	315	369
																292	328	508
																384	254	262
																310	511	515
																291	600	448
																296	559	731
																400	516	580
																476	501	312
																344	446	275
																326	348	324
																386	285	253
																486	456	276
																346	283	519
																415	252	313
																369	267	311
																294	658	297
																270	840	369
																275	572	279
																361	479	642
																373	655	282
																335	693	278
																277	289	256
																392	265	248
																300	256	303
																364	259	262
																392	256	527
																288	268	267
																312	270	761
																300	363	297
																316	977	691
																379	282	534
																278	297	503
																319	309	548
																339	281	862
																357	279	946
																272	307	555
																303	391	550
																365	285	312
																270	725	535
																325	590	254
																326	561	860
																310	379	769
																302	802	283
																255	691	645
																332	254	766
																257	743	472
																287	339	673
																455	616	332
																330	418	429
																277	292	512
																414	624	347
																327	475	385
																380	413	667
																289	637	436
																331	377	545
																322	347	336
																312	326	447
																271	324	375
																319	568	427
																267	551	284
																524	771	588
																364	570	575
																447	745	350
																288	568	264
																274	716	653
																263	449	293
																280	507	288
																307	1028	314
																264	999	379
																364	376	475
																262	880	645
																504	716	341
																257	1116	297
																276	883	365
																472	829	272
																328	540	299
																515	261	256
																457	263	291
																439	290	404
																443	295	296
																333	461	533
																281	282	364
																263	340	247
																269	277	257
																259	406	585
																276	336	342
																258	256	246
																275	275	308
																339	346	293
																276	291	276
																280	378	292
																329	286	527
																278	521	320
																297	304	257
																232	314	762
																292	446	261
																357	300	280
																381	330	259
																322	377	383
																238	519	256
																297	370	272
																289	491	268
																347	1352	374
																299	495	286
																317	362	270
																400	374	279
																331	419	311
																292	440	319
																283	328	287
																316	308	279
																292	289	341
																334	668	266
																328	480	327
																364	412	265
																254	403	297
																276	412	275
																285	636	282
																268	826	317
																414	289	314
																270	257	386
																346	1137	360
																332	592	271
																287	263	306
																252	295	315
																398	281	345
																272	346	321
																288	326	299
																352	391	273
																261	492	331
																285	389	341
																262	312	306
																362	622	336
																313	367	478
																296	637	287
																283	384	342
																278	278	318
																270	564	286
																262	586	292
																249	785	291
																251	252	315
																307	310	301
																280	280	275
																280	411	288
																250	420	296
																237	432	340
																333	445	325
																427	287	293
																485	344	313
																493	296	259
																438	343	287
																507	650	258
																534	634	241
																381	977	287
																373	253	276
																330	240	271
																501	797	255
																445	276	508
																540	354	433
																485	251	392
																478	315	330
																359	322	531
																496	358	472
																410	655	549
																352	361	404
																422	392	449
																372	355	631
																516	380	481
																408	422	265
																560	468	292
																334	342	263
																381	332	396
																323	475	363
																441	323	380
																442	597	324
																386	349	690
																555	328	318
																341	342	451
																276	304	346
																382	326	535
																311	333	588
																363	344	353
																454	282	376
																383	310	337
																326	352	265
																521	362	581
																371	327	318
																425	258	312
																392	315	594
																283	311	431
																355	366	718
																357	440	267
																370	862	275
																352	277	653
																437	316	301
																415	320	654
																352	503	614
																451	294	439
																389	352	961
																319	282	304
																315	411	534
																312	297	413
																299	661	979
																298	539	604
																282	618	608
																280	255	256
																287	503	639
																292	493	684
																318	375	586
																264	569	763
																259	709	647
																241	563	605
																304	480	695
																360	678	728
																304	314	276
																303	482	853
																424	325	291
																399	299	311
																403	371	886
																471	341	858
																294	319	639
																396	360	471
																316	380	478
																377	321	379
																278	292	659
																350	416	306
																288	320	485
																317	318	355
																388	362	378
																410	419	341
																314	389	529
																377	492	693
																429	575	599
																258	544	574
																298	272	540
																375	275	422
																289	259	380
																473	264	466
																341	276	472
																256	319	404
																258	270	335
																295	636	482
																318	495	366
																374	528	305
																277	546	301
																382	825	427
																311	281	353
																315	325	300
																273	396	330
																323	347	429
																294	895	292
																320	320	528
																319	286	793
																304	308	439
																305	296	380
																322	341	669
																355	743	511
																366	770	521
																312	532	263
																315	258	377
																278	446	461
																435	485	364
																278	464	855
																280	345	320
																384	431	345
																423	263	343
																544	287	616
																390	363	508
																386	245	845
																393	283	663
																356	243	638
																276	289	454
																278	419	534
																325	498	654
																316	271	552
																277	416	416
																350	270	496
																296	269	512
																286	281	739
																320	314	655
																257	244	339
																261	273	277
																414	885	486
																346	296	286
																288	482	578
																251	409	402
																362	478	528
																331	429	330
																259	363	321
																315	730	388
																278	809	346
																246	567	312
																254	684	388
																295	570	417
																294	651	399
																333	680	439
																307	459	561
																303	714	501
																272	333	527
																385	377	606
																290	454	329
																277	496	422
																265	316	696
																252	307	632
																284	688	599
																278	401	469
																272	417	407
																271	339	614
																281	391	670
																286	309	567
																292	279	518
																296	348	361
																248	408	617
																260	572	934
																267	425	909
																295	553	611
																264	259	726
																287	286	502
																308	297	332
																289	298	398
																272	275	314
																288	299	511
																298	327	309
																252	330	310
																313	316	362
																262	322	297
																270	257	398
																269	276	403
																282	371	641
																265	257	548
																261	322	463
																278	692	381
																273	356	786
																253	285	447
																302	371	260
																322	350	580
																244	274	483
																307	530	662
																288	593	472
																270	524	408
																321	549	556
																248	463	287
																252	635	268
																262	621	416
																250	461	519
																311	561	342
																307	481	296
																313	496	338
																377	544	414
																312	559	341
																291	493	352
																304	575	400
																465	479	830
																303	434	378
																267	550	352
																249	287	326
																351	383	350
																258	356	372
																259	412	320
																260	461	354
																310	347	328
																332	542	373
																309	464	440
																303	501	427
																279	362	371
																270	571	313
																283	475	331
																261	647	280
																324	402	320
																283	274	290
																301	540	322
																261	545	314
																256	539	627
																280	686	457
																262	494	362
																292	421	424
																283	263	467
																259	362	375
																277	308	379
																289	646	547
																265	615	556
																277	431	536
																343	552	453
																294	410	552
																391	404	347
																368	429	350
																342	526	507
																367	394	618
																372	373	318
																354	281	568
																509	657	673
																403	527	667
																413	472	583
																280	435	637
																283	352	400
																262	684	756
																316	636	371
																375	711	608
																271	553	524
																453	597	431
																260	547	377
																302	541	381
																437	618	293
																292	506	384
																344	729	416
																473	263	410
																410	466	424
																290	421	282
																368	455	391
																421	389	321
																483	523	309
																612	390	502
																534	284	375
																497	382	573
																378	329	544
																535	288	576
																442	414	331
																312	427	326
																482	432	281
																460	308	296
																422	339	334
																456	339	613
																536	523	294
																540	304	289
																319	275	338
																346	277	406
																291	568	492
																414	335	527
																380	310	388
																275	326	430
																311	479	550
																332	403	298
																410	688	496
																345	366	471
																343	333	403
																275	621	439
																293	296	288
																322	559	308
																279	694	404
																408	357	619
																293	593	361
																347	328	351
																325	693	437
																264	283	445
																283	260	305
																345	745	403
																411	282	324
																350	486	608
																279	382	424
																284	361	663
																359	563	305
																262	427	316
																381	498	658
																270	670	274
																263	359	354
																263	341	290
																271	833	259
																269	339	406
																271	259	294
																289	303	276
																267	354	309
																509	335	528
																335	349	595
																288	367	565
																367	379	434
																403	373	519
																296	340	641
																364	601	296
																391	419	436
																278	507	485
																517	369	616
																484	289	417
																452	290	629
																410	762	435
																463	569	420
																269	498	704
																373	346	491
																445	304	617
																430	314	557
																545	340	363
																354	328	511
																432	378	276
																276	305	395
																583	320	309
																340	419	390
																332	261	319
																343	379	353
																460	379	313
																361	466	365
																312	624	484
																424	462	495
																276	316	333
																320	391	289
																461	305	307
																313	484	304
																309	428	510
																290	343	552
																271	332	484
																383	350	336
																278	289	304
																306	454	369
																454	278	617
																270	290	397
																305	358	321
																302	262	620
																313	288	268
																331	344	375
																326	341	405
																294	277	500
																272	297	349
																312	282	371
																261	391	506
																329	306	491
																312	333	298
																307	349	417
																345	293	392
																274	292	351
																334	379	278
																365	368	378
																328	489	405
																270	275	489
																279	318	351
																312	280	531
																413	299	491
																264	417	637
																311	294	607
																258	378	551
																275	659	582
																249	661	365
																263	327	469
																374	579	421
																318	330	575
																284	577	478
																316	393	376
																279	602	505
																278	329	424
																249	315	348
																259	646	260
																264	369	291
																318	637	337
																349	519	547
																275	552	518
																276	381	316
																258	273	375
																281	254	433
																274	387	549
																274	534	334
																259	283	555
																465	351	311
																294	341	508
																262	310	426
																288	304	542
																480	321	539
																304	350	455
																362	371	368
																271	283	353
																376	326	679
																299	288	380
																310	268	379
																326	269	345
																278	269	367
																276	280	268
																280	277	312
																250	267	332
																265	248	309
																278	262	682
																268	329	318
																335	253	258
																266	300	494
																303	453	717
																257	547	386
																260	300	373
																332	292	349
																277	261	393
																340	408	467
																330	295	328
																260	384	557
																290	508	487
																355	400	613
																427	595	537
																383	554	563
																282	494	602
																279	531	327
																795	587	555
																410	291	498
																395	491	659
																403	399	289
																297	395	295
																284	418	271
																277	581	261
																359	393	343
																377	517	373
																283	428	509
																287	386	306
																276	509	262
																266	348	286
																275	536	578
																271	496	559
																333	417	401
																557	401	560
																698	407	565
																316	296	626
																272	691	266
																359	668	403
																300	525	538
																303	487	595
																312	370	305
																386	561	392
																309	421	712
																307	342	586
																288	578	722
																268	248	419
																282	270	556
																305	263	447
																340	620	656
																392	635	555
																266	567	603
																304	368	382
																342	446	406
																267	306	579
																326	357	426
																298	426	320
																437	441	374
																658	435	323
																297	480	323
																378	354	375
																516	477	302
																309	440	648
																296	265	730
																330	303	292
																272	329	271
																276	276	652
																355	307	350
																281	275	894
																335	301	310
																294	364	855
																383	389	304
																356	270	511
																336	314	288
																284	751	275
																283	301	346
																261	466	279
																311	381	315
																442	883	381
																334	278	282
																251	460	356
																290	712	543
																361	255	355
																379	956	486
																587	294	406
																278	738	407
																398	449	340
																295	391	403
																274	321	280
																309	791	321
																276	476	432
																267	889	367
																280	614	260
																273	553	356
																297	301	292
																432	497	322
																346	758	302
																334	353	596
																330	340	620
																422	656	647
																300	608	579
																435	350	623
																275	318	521
																444	453	581
																298	378	533
																274	590	521
																285	387	451
																271	336	453
																356	268	418
																422	626	437
																374	553	534
																344	778	452
																407	270	329
																264	333	272
																278	301	698
																274	822	589
																308	469	312
																375	361	501
																326	284	560
																288	252	496
																273	324	443
																237	331	462
																276	289	490
																263	268	335
																263	252	440
																266	266	530
																287	823	511
																266	288	391
																262	960	457
																316	298	570
																248	278	483
																326	279	595
																415	316	520
																267	282	421
																277	292	378
																301	331	307
																282	467	646
																258	267	248
																281	316	279
																271	280	323
																499	789	323
																410	324	320
																291	275	891
																332	734	676
																325	323	417
																387	500	796
																317	684	340
																320	286	537
																335	468	459
																396	500	348
																330	510	329
																277	381	337
																339	428	335
																299	359	375
																317	281	351
																487	324	457
																630	436	531
																377	364	380
																312	377	462
																756	358	383
																446	600	286
																534	249	505
																492	260	413
																483	646	468
																400	253	548
																336	327	497
																373	253	614
																462	299	401
																413	434	704
																468	433	583
																318	737	722
																339	609	354
																622	565	401
																296	281	652
																331	343	393
																308	388	570
																310	562	429
																288	326	494
																331	492	327
																314	556	274
																296	621	450
																317	375	441
																300	495	293
																276	543	310
																325	413	329
																305	327	462
																334	548	302
																383	473	282
																262	570	317
																300	1097	346
																314	286	391
																579	262	330
																263	272	357
																479	272	387
																546	286	330
																319	265	295
																331	290	279
																351	285	398
																477	258	285
																432	246	276
																523	336	719
																338	277	431
																348	292	319
																488	296	829
																290	271	594
																272	278	320
																450	243	482
																473	250	475
																475	266	407
																357	259	373
																385	328	355
																448	863	545
																375	257	325
																373	882	478
																493	317	386
																334	574	438
																418	545	385
																390	451	450
																465	409	549
																371	446	397
																372	814	397
																307	510	444
																288	597	316
																274	660	289
																291	263	285
																269	299	331
																419	560	386
																250	415	586
																322	318	315
																343	373	513
																283	346	824
																282	258	819
																309	353	428
																340	813	541
																354	521	783
																320	477	456
																248	560	674
																271	718	765
																261	650	672
																295	436	884
																269	252	827
																262	254	729
																343	251	659
																260	308	750
																346	936	431
																359	799	383
																308	361	305
																254	355	477
																274	283	352
																280	286	443
																323	816	274
																338	630	264
																353	345	345
																311	362	369
																390	299	335
																304	320	405
																279	366	325
																325	352	317
																297	300	400
																315	288	475
																501	848	338
																392	376	387
																313	312	433
																317	272	652
																302	355	466
																337	272	542
																330	263	349
																446	258	257
																345	351	537
																404	337	432
																286	333	316
																293	588	627
																309	307	488
																356	274	303
																334	266	271
																330	603	295
																373	453	271
																296	597	291
																444	428	273
																416	489	258
																358	514	268
																358	572	313
																288	338	514
																268	328	585
																412	434	713
																321	603	511
																340	549	310
																314	328	493
																335	316	474
																313	313	720
																333	408	589
																258	385	557
																369	345	278
																362	368	679
																283	312	612
																278	550	420
																343	527	600
																285	316	649
																247	407	284
																303	335	292
																260	296	289
																282	328	289
																291	278	612
																367	312	443
																319	301	306
																296	372	580
																319	406	543
																295	428	305
																332	288	553
																272	373	435
																259	287	335
																301	277	448
																311	385	460
																251	638	312
																314	295	436
																260	262	509
																318	282	298
																342	415	385
																276	554	335
																404	283	420
																498	819	354
																281	287	605
																273	272	462
																284	532	544
																280	267	482
																267	286	383
																293	266	572
																285	274	266
																263	316	356
																369	301	384
																304	284	288
																353	556	306
																269	284	553
																355	262	280
																284	302	507
																392	303	551
																329	260	398
																473	260	281
																433	295	248
																309	308	284
																270	581	267
																269	260	265
																299	298	295
																444	287	321
																331	478	301
																389	268	268
																352	394	350
																262	308	341
																424	384	417
																349	308	706
																341	255	781
																371	278	309
																384	311	396
																326	409	316
																418	530	358
																261	733	316
																275	630	460
																343	827	289
																372	962	816
																283	786	290
																403	378	447
																395	762	268
																305	670	797
																369	560	273
																406	578	360
																268	268	459
																274	293	431
																293	548	435
																287	260	318
																280	289	285
																401	313	481
																349	306	270
																379	270	491
																483	314	331
																348	334	376
																311	602	331
																520	360	392
																282	344	357
																467	534	430
																441	543	571
																506	296	313
																343	451	325
																311	436	446
																249	277	560
																284	343	750
																298	682	507
																305	347	628
																411	343	714
																551	566	752
																321	1038	831
																592	267	291
																292	275	304
																275	272	482
																495	302	384
																401	287	715
																280	254	599
																257	266	590
																274	249	666
																370	272	339
																413	270	542
																467	274	650
																314	288	544
																396	276	493
																273	266	364
																399	260	296
																409	301	626
																375	274	287
																388	290	325
																266	305	263
																291	444	521
																314	334	261
																284	503	269
																347	560	258
																322	397	283
																396	499	656
																307	655	286
																281	382	294
																347	270	821
																287	598	284
																293	336	317
																400	345	375
																402	573	366
																296	359	287
																274	300	316
																272	580	537
																257	433	528
																317	490	732
																328	385	260
																260	592	408
																340	295	440
																354	437	639
																388	489	290
																382	543	913
																314	326	836
																270	668	1014
																362	343	825
																349	590	918
																366	571	489
																281	354	494
																322	568	361
																369	449	598
																434	267	392
																424	316	298
																509	298	261
																387	284	485
																315	292	563
																325	300	612
																440	344	398
																283	459	577
																361	391	418
																298	272	271
																298	280	422
																383	355	437
																348	294	372
																326	306	293
																339	597	501
																298	248	423
																347	269	337
																290	256	320
																299	285	507
																300	345	300
																316	269	534
																286	300	448
																324	344	346
																298	291	315
																295	304	523
																262	285	426
																274	280	314
																285	258	469
																268	269	351
																261	282	250
																307	282	476
																260	373	284
																389	273	768
																319	381	448
																279	253	470
																287	368	781
																275	594	780
																267	633	332
																410	303	826
																339	316	286
																379	322	643
																359	354	305
																307	400	300
																316	889	484
																346	736	502
																334	284	400
																447	328	354
																445	309	645
																310	516	338
																334	444	596
																318	454	283
																372	708	412
																375	320	403
																394	302	356
																306	513	531
																676	380	604
																428	318	583
																502	407	392
																451	513	648
																376	563	471
																325	287	339
																274	459	286
																347	466	297
																281	387	474
																344	379	435
																360	393	520
																318	512	299
																605	322	382
																305	258	518
																276	519	582
																449	302	460
																1001	264	432
																601	321	357
																263	500	499
																266	378	283
																371	318	405
																283	285	575
																874	399	370
																375	652	497
																259	359	294
																599	287	310
																272	791	415
																491	481	445
																528	349	473
																313	272	500
																292	307	382
																428	419	348
																293	282	700
																280	281	704
																289	408	516
																297	258	756
																318	481	439
																361	266	270
																639	277	265
																409	247	259
																291	264	255
																349	283	507
																292	388	399
																333	263	551
																273	280	665
																267	356	577
																457	402	337
																285	571	594
																480	371	269
																468	507	277
																291	350	527
																312	309	328
																276	475	597
																277	325	524
																256	305	602
																259	387	506
																390	542	522
																293	392	635
																501	1019	248
																288	411	586
																348	543	305
																320	651	285
																296	533	293
																345	508	420
																366	288	319
																252	276	320
																473	317	535
																419	286	300
																451	305	684
																355	571	340
																508	282	401
																320	364	360
																329	270	479
																412	399	425
																287	312	366
																517	304	332
																478	359	342
																442	334	319
																499	335	353
																276	434	317
																743	432	270
																403	316	329
																316	373	276
																374	423	279
																302	301	309
																290	290	292
																427	270	295
																301	285	332
																313	368	285
																541	417	298
																268	291	314
																411	580	291
																384	382	475
																308	292	397
																369	363	290
																476	693	369
																287	756	387
																266	304	485
																495	341	369
																259	465	286
																278	687	263
																315	279	471
																386	330	335
																268	399	374
																323	574	322
																361	579	324
																409	961	368
																376	326	257
																269	664	302
																302	774	320
																263	252	390
																427	276	287
																290	816	303
																448	974	393
																335	263	316
																299	346	414
																295	640	287
																331	259	456
																421	275	329
																318	378	613
																324	562	727
																267	616	254
																418	266	324
																317	986	247
																287	279	291
																259	272	259
																381	266	523
																459	262	521
																266	276	478
																536	774	766
																374	260	682
																326	724	666
																295	275	336
																290	334	417
																280	424	655
																335	304	730
																266	302	429
																318	592	717
																323	702	657
																301	771	674
																295	402	687
																332	549	406
																302	659	680
																276	625	473
																290	701	437
																301	437	468
																280	274	345
																291	621	714
																306	610	384
																315	598	287
																320	656	405
																425	362	281
																305	562	778
																286	293	320
																250	258	593
																314	269	398
																350	375	585
																297	886	271
																293	670	432
																267	339	919
																451	253	735
																381	266	414
																268	357	579
																342	350	531
																313	432	322
																351	308	253
																313	348	304
																309	472	391
																276	657	454
																334	278	518
																253	308	320
																331	310	529
																265	280	465
																304	325	459
																273	326	342
																302	620	349
																456	296	486
																542	274	591
																445	246	603
																518	350	300
																269	253	324
																566	272	439
																260	319	297
																298	317	303
																368	476	527
																527	308	365
																359	256	442
																310	327	418
																444	281	467
																403	262	472
																414	276	275
																314	264	455
																331	271	531
																517	399	481
																355	533	518
																346	607	337
																274	260	294
																309	640	340
																345	649	697
																308	561	326
																284	539	686
																442	314	325
																319	265	669
																324	246	343
																328	260	674
																276	275	544
																319	246	734
																263	271	402
																337	709	720
																284	691	659
																286	415	347
																319	405	612
																365	374	323
																286	367	639
																322	472	622
																373	571	421
																323	475	479
																303	324	893
																336	290	896
																323	459	296
																295	399	674
																263	556	311
																274	364	269
																262	484	303
																279	418	290
																280	446	304
																686	403	277
																272	742	313
																280	396	289
																295	567	284
																292	406	952
																282	450	351
																267	379	315
																264	469	300
																268	352	337
																279	468	317
																358	397	272
																321	891	316
																258	1015	331
																338	942	274
																341	275	270
																250	294	365
																263	299	595
																272	251	269
																276	264	277
																370	428	447
																440	610	430
																366	422	481
																473	741	347
																278	411	461
																375	449	350
																473	450	312
																433	340	361
																274	709	323
																322	548	385
																375	734	457
																431	373	375
																391	605	365
																278	517	389
																380	272	372
																292	251	293
																260	264	456
																465	266	307
																389	262	394
																304	535	394
																573	263	436
																495	265	349
																279	485	439
																365	304	446
																347	299	537
																390	279	377
																423	261	397
																336	270	433
																346	410	513
																431	305	581
																340	726	747
																365	570	1042
																368	565	770
																274	471	486
																310	268	781
																288	489	688
																541	382	416
																271	369	491
																278	517	421
																372	479	401
																304	583	450
																254	314	316
																301	788	266
																302	480	442
																523	701	320
																336	894	321
																304	638	342
																275	773	345
																284	550	399
																282	356	449
																320	284	422
																397	508	437
																297	374	364
																256	798	476
																271	295	360
																243	624	335
																290	728	420
																271	743	308
																320	683	247
																280	610	611
																278	426	635
																288	612	297
																271	694	275
																253	256	261
																278	278	281
[truncated: 3,103 more rows]

## Sheet: Figure 8
Figure 8c
WT	ΔUBL	ΔUBA1	ΔSTI	ΔUBA2	ΔUBA1/2
68	0	0	18.3	0	0
70	0	0	42.1	0	0
66.8	0	4.41	47.3	0	0
47.1	0	0	47.3	0	0
	0.0013	0.001	0.0346	0.013	0.013	p-value<0,05
Figure 8a
Human RAD23B					Yeast RAD23
Residues	PONDR-FIT	VSL2B	VLXT		Residues	PONDR-FIT	VSL2B	VLXT
1	0.977	0.573532	0.798893		1	0.958	0.168774	0.765409
2	0.977	0.525153	0.800753		2	0.948	0.390874	0.757495
3	0.959	0.409637	0.796339		3	0.929	0.234635	0.748099
4	0.938	0.436455	0.785436		4	0.917	0.059863	0.736615
5	0.927	0.452826	0.776438		5	0.887	0.308181	0.715278
6	0.915	0.42999	0.766319		6	0.884	0.369224	0.711353
7	0.878	0.421847	0.756063		7	0.86	0.359537	0.692099
8	0.831	0.420742	0.733874		8	0.838	0.371256	0.705846
9	0.832	0.415154	0.70189		9	0.862	0.392661	0.716846
10	0.758	0.397582	0.712146		10	0.823	0.402779	0.73101
11	0.794	0.357387	0.685143		11	0.75	0.363334	0.733943
12	0.723	0.325234	0.675546		12	0.71	0.324481	0.729298
13	0.691	0.301245	0.664782		13	0.698	0.264717	0.731843
14	0.603	0.279514	0.686167		14	0.649	0.221933	0.723057
15	0.583	0.248414	0.707749		15	0.555	0.146054	0.70758
16	0.512	0.205601	0.697854		16	0.561	0.11701	0.665089
17	0.525	0.169366	0.677641		17	0.474	0.087303	0.666266
18	0.509	0.135502	0.641069		18	0.422	0.101452	0.640654
19	0.446	0.110886	0.648189		19	0.335	0.078487	0.651898
20	0.436	0.108604	0.649339		20	0.303	0.127515	0.636933
21	0.414	0.113372	0.662283		21	0.304	0.171516	0.631098
22	0.397	0.113403	0.649688		22	0.311	0.206892	0.628564
23	0.405	0.100738	0.650216		23	0.281	0.228028	0.620872
24	0.392	0.106935	0.649422		24	0.307	0.262483	0.642053
25	0.471	0.106887	0.671446		25	0.27	0.335056	0.661509
26	0.478	0.106059	0.696338		26	0.251	0.380704	0.668875
27	0.457	0.103461	0.71022		27	0.233	0.382143	0.661199
28	0.449	0.096461	0.714509		28	0.23	0.40163	0.670945
29	0.437	0.087342	0.726108		29	0.213	0.357143	0.665315
30	0.44	0.071819	0.709718		30	0.216	0.314487	0.653904
31	0.423	0.061032	0.696783		31	0.227	0.278267	0.64972
32	0.44	0.049425	0.703634		32	0.213	0.25383	0.650133
33	0.398	0.035595	0.688788		33	0.222	0.215593	0.671288
34	0.345	0.030042	0.666879		34	0.232	0.138472	0.670294
35	0.313	0.022926	0.640708		35	0.25	0.084891	0.668121
36	0.277	0.017457	0.605888		36	0.252	0.041364	0.655307
37	0.248	0.015718	0.572662		37	0.237	0.012669	0.657299
38	0.216	0.013531	0.53049		38	0.207	0.009298	0.643742
39	0.173	0.010675	0.48293		39	0.209	0.011712	0.631517
40	0.13	0.007925	0.426099		40	0.192	0.015764	0.621083
41	0.145	0.005864	0.360052		41	0.183	0.015566	0.593887
42	0.137	0.003779	0.314213		42	0.177	0.016055	0.541312
43	0.133	0.00228	0.286149		43	0.156	0.016227	0.51073
44	0.109	0.002154	0.2692		44	0.162	0.017687	0.47671
45	0.091	0.001231	0.238705		45	0.165	0.019181	0.515951
46	0.088	0.001183	0.242892		46	0.17	0.018608	0.523477
47	0.09	0.001307	0.231003		47	0.189	0.017363	0.574156
48	0.11	0.001351	0.254366		48	0.251	0.011973	0.582199
49	0.114	0.00132	0.251865		49	0.331	0.004988	0.625526
50	0.115	0.001367	0.238614		50	0.374	0.004793	0.635821
51	0.112	0.001765	0.241741		51	0.397	0.004571	0.661875
52	0.117	0.002174	0.247726		52	0.366	0.007265	0.665787
53	0.123	0.004062	0.262822		53	0.363	0.03461	0.683874
54	0.125	0.006544	0.279859		54	0.372	0.049916	0.689518
55	0.127	0.008865	0.293293		55	0.366	0.060776	0.690867
56	0.143	0.010851	0.306353		56	0.345	0.074273	0.695791
57	0.154	0.012436	0.304777		57	0.336	0.093214	0.688581
58	0.164	0.013388	0.328184		58	0.304	0.115632	0.689111
59	0.171	0.014861	0.353339		59	0.334	0.142896	0.692597
60	0.163	0.016172	0.375711		60	0.376	0.151248	0.700418
61	0.165	0.017259	0.37215		61	0.36	0.149256	0.702044
62	0.152	0.015801	0.383496		62	0.355	0.121327	0.703122
63	0.121	0.013378	0.365872		63	0.307	0.105852	0.708253
64	0.115	0.011121	0.348265		64	0.309	0.096787	0.70269
65	0.111	0.009276	0.343252		65	0.282	0.083652	0.701526
66	0.123	0.007963	0.334195		66	0.271	0.065534	0.717017
67	0.13	0.00703	0.319701		67	0.28	0.061096	0.70054
68	0.141	0.005537	0.303918		68	0.311	0.049305	0.717499
69	0.145	0.00436	0.270697		69	0.322	0.059005	0.690724
70	0.147	0.003946	0.280002		70	0.336	0.059211	0.708385
71	0.152	0.006416	0.269111		71	0.346	0.059123	0.722347
72	0.163	0.009457	0.322877		72	0.378	0.058959	0.758818
73	0.176	0.04339	0.367948		73	0.457	0.058259	0.798614
74	0.217	0.093748	0.439557		74	0.57	0.058959	0.82377
75	0.283	0.147917	0.498928		75	0.674	0.060351	0.850276
76	0.355	0.257114	0.552858		76	0.738	0.043258	0.86583
77	0.424	0.366944	0.60456		77	0.76	0.042312	0.876259
78	0.525	0.476414	0.653138		78	0.76	0.037979	0.886896
79	0.612	0.585442	0.6913		79	0.754	0.056066	0.893403
80	0.643	0.692831	0.719206		80	0.775	0.068604	0.90089
81	0.661	0.80021	0.744798		81	0.773	0.091368	0.907173
82	0.683	0.876454	0.769988		82	0.777	0.162786	0.911085
83	0.655	0.936401	0.795559		83	0.766	0.267175	0.915152
84	0.716	0.99239	0.817636		84	0.752	0.363255	0.922624
85	0.704	0.993731	0.838858		85	0.758	0.460579	0.928421
86	0.784	0.994524	0.860195		86	0.779	0.548202	0.935663
87	0.823	0.995263	0.87818		87	0.809	0.636426	0.940056
88	0.838	0.995669	0.898849		88	0.795	0.717289	0.946976
89	0.844	0.996086	0.914981		89	0.788	0.804752	0.950953
90	0.839	0.996244	0.927236		90	0.803	0.882507	0.953807
91	0.837	0.9964	0.935439		91	0.824	0.91807	0.958105
92	0.855	0.996251	0.943242		92	0.836	0.919999	0.961895
93	0.861	0.996104	0.951703		93	0.844	0.9273	0.967285
94	0.887	0.995808	0.958881		94	0.858	0.933391	0.970437
95	0.89	0.995552	0.968735		95	0.857	0.935459	0.975398
96	0.901	0.995145	0.974142		96	0.871	0.936652	0.980456
97	0.906	0.994929	0.980152		97	0.879	0.945205	0.984133
98	0.913	0.994603	0.9853		98	0.872	0.952204	0.987116
99	0.917	0.994579	0.988007		99	0.877	0.959733	0.989223
100	0.918	0.99425	0.991094		100	0.886	0.96087	0.991258
101	0.92	0.994325	0.992261		101	0.893	0.962755	0.992829
102	0.92	0.994413	0.99314		102	0.897	0.965069	0.993911
103	0.921	0.994277	0.99398		103	0.901	0.968294	0.994721
104	0.924	0.994114	0.995007		104	0.902	0.974402	0.995719
105	0.928	0.994238	0.995728		105	0.901	0.981387	0.99656
106	0.931	0.994261	0.996012		106	0.91	0.983278	0.996998
107	0.926	0.994476	0.996241		107	0.916	0.985966	0.997222
108	0.916	0.994426	0.996189		108	0.916	0.987322	0.997345
109	0.908	0.994757	0.996281		109	0.918	0.989068	0.997276
110	0.912	0.994865	0.996229		110	0.915	0.99079	0.997195
111	0.904	0.995148	0.996191		111	0.914	0.993666	0.996996
112	0.91	0.995552	0.996034		112	0.91	0.993803	0.996734
113	0.902	0.995949	0.996116		113	0.896	0.990437	0.996468
114	0.903	0.996259	0.996106		114	0.889	0.98707	0.996045
115	0.881	0.996481	0.996217		115	0.884	0.985193	0.995754
116	0.884	0.996654	0.996195		116	0.887	0.983285	0.995514
117	0.886	0.996909	0.996193		117	0.888	0.980504	0.99505
118	0.869	0.996998	0.996236		118	0.88	0.973456	0.994894
119	0.856	0.997086	0.996216		119	0.882	0.962728	0.994441
120	0.875	0.99705	0.996267		120	0.881	0.95076	0.993764
121	0.875	0.997218	0.996308		121	0.88	0.942961	0.993017
122	0.885	0.997571	0.996432		122	0.883	0.936474	0.992275
123	0.875	0.997798	0.996552		123	0.892	0.930019	0.991743
124	0.879	0.998042	0.996614		124	0.894	0.922675	0.990917
125	0.867	0.998265	0.996724		125	0.887	0.913994	0.988598
126	0.872	0.998476	0.996825		126	0.892	0.906502	0.986466
127	0.85	0.998788	0.996849		127	0.887	0.90286	0.984338
128	0.832	0.999091	0.996925		128	0.886	0.900373	0.98225
129	0.837	0.999449	0.997021		129	0.884	0.898648	0.98044
130	0.827	0.999477	0.99717		130	0.87	0.894113	0.97775
131	0.826	0.999339	0.997237		131	0.869	0.888977	0.975624
132	0.842	0.998708	0.99739		132	0.865	0.881296	0.973674
133	0.833	0.996847	0.99752		133	0.866	0.87291	0.971292
134	0.84	0.996215	0.997656		134	0.877	0.860989	0.967101
135	0.831	0.994401	0.997719		135	0.882	0.848664	0.963035
136	0.834	0.98788	0.997763		136	0.896	0.841343	0.958351
137	0.814	0.9663	0.997783		137	0.906	0.836544	0.952406
138	0.801	0.952591	0.997829		138	0.909	0.831692	0.942669
139	0.77	0.939264	0.997875		139	0.913	0.828561	0.929095
140	0.775	0.923904	0.997935		140	0.905	0.825339	0.917435
141	0.743	0.906901	0.997917		141	0.899	0.823775	0.902772
142	0.751	0.892935	0.997697		142	0.898	0.815377	0.887448
143	0.757	0.875821	0.997422		143	0.877	0.818125	0.870629
144	0.772	0.850777	0.997084		144	0.88	0.820993	0.855426
145	0.763	0.830188	0.99664		145	0.887	0.818415	0.845855
146	0.762	0.819521	0.996209		146	0.893	0.813257	0.839703
147	0.751	0.811217	0.99578		147	0.902	0.806978	0.824731
148	0.751	0.797417	0.995407		148	0.913	0.790697	0.815729
149	0.773	0.785629	0.994822		149	0.917	0.789666	0.801519
150	0.76	0.775685	0.993848		150	0.906	0.791181	0.785721
151	0.766	0.781279	0.993079		151	0.9	0.79953	0.778511
152	0.764	0.789818	0.992078		152	0.888	0.80246	0.757569
153	0.78	0.811203	0.990967		153	0.848	0.805005	0.730849
154	0.767	0.836869	0.989704		154	0.828	0.806937	0.695582
155	0.79	0.866592	0.987507		155	0.799	0.811112	0.675848
156	0.803	0.884272	0.985357		156	0.765	0.816934	0.640888
157	0.832	0.911048	0.983861		157	0.739	0.829621	0.597508
158	0.83	0.938296	0.981071		158	0.775	0.827094	0.61035
159	0.834	0.964419	0.977563		159	0.8	0.813125	0.62148
160	0.844	0.973692	0.973498		160	0.829	0.773874	0.619452
161	0.846	0.98283	0.969738		161	0.817	0.75712	0.626959
162	0.853	0.988156	0.962551		162	0.829	0.746591	0.641544
163	0.865	0.941043	0.957313		163	0.775	0.732788	0.636018
164	0.865	0.91246	0.953611		164	0.737	0.670901	0.62854
165	0.878	0.881251	0.949899		165	0.644	0.609049	0.624664
166	0.888	0.846515	0.944641		166	0.556	0.548052	0.609256
167	0.893	0.805831	0.937012		167	0.473	0.515943	0.58965
168	0.893	0.761606	0.928925		168	0.417	0.486245	0.577664
169	0.916	0.717115	0.921583		169	0.368	0.503073	0.575254
170	0.919	0.663159	0.915044		170	0.332	0.462595	0.572329
171	0.923	0.604344	0.90829		171	0.364	0.399812	0.558225
172	0.92	0.599004	0.897244		172	0.399	0.343403	0.569849
173	0.925	0.572848	0.885154		173	0.45	0.32775	0.595768
174	0.928	0.552607	0.86879		174	0.448	0.315691	0.614749
175	0.926	0.532134	0.85157		175	0.456	0.326729	0.637767
176	0.932	0.504808	0.831802		176	0.429	0.314495	0.648324
177	0.926	0.516599	0.806271		177	0.455	0.32549	0.656567
178	0.882	0.524579	0.772733		178	0.503	0.293416	0.652435
179	0.883	0.537923	0.740284		179	0.505	0.296178	0.648458
180	0.866	0.556409	0.710281		180	0.503	0.356746	0.648126
181	0.861	0.564738	0.656955		181	0.465	0.422719	0.636739
182	0.837	0.587142	0.637313		182	0.524	0.498788	0.635805
183	0.817	0.608501	0.606564		183	0.555	0.569449	0.667826
184	0.799	0.639465	0.600306		184	0.598	0.622358	0.668005
185	0.779	0.687893	0.56126		185	0.658	0.671796	0.689704
186	0.779	0.708493	0.556071		186	0.714	0.705285	0.740786
187	0.791	0.734238	0.552239		187	0.792	0.76185	0.771588
188	0.769	0.747423	0.544835		188	0.785	0.82504	0.787715
189	0.74	0.734757	0.528012		189	0.794	0.848308	0.809727
190	0.707	0.749447	0.514375		190	0.817	0.86679	0.8273
191	0.599	0.754149	0.493503		191	0.837	0.876925	0.844747
192	0.589	0.760837	0.467396		192	0.842	0.889213	0.851295
193	0.566	0.756082	0.459609		193	0.854	0.900206	0.85798
194	0.531	0.741998	0.446359		194	0.841	0.911696	0.866596
195	0.465	0.720958	0.418298		195	0.834	0.921118	0.873295
196	0.419	0.695613	0.398097		196	0.833	0.935993	0.881891
197	0.415	0.70004	0.384622		197	0.857	0.943425	0.887545
198	0.352	0.728184	0.372485		198	0.862	0.949883	0.894343
199	0.283	0.734173	0.353574		199	0.864	0.954072	0.901493
200	0.234	0.740771	0.356745		200	0.865	0.964149	0.911592
201	0.201	0.733224	0.355791		201	0.87	0.969092	0.920476
202	0.193	0.727441	0.336765		202	0.891	0.976954	0.925446
203	0.19	0.697137	0.339433		203	0.891	0.982136	0.930421
204	0.218	0.681633	0.341083		204	0.887	0.98938	0.938827
205	0.213	0.659589	0.322808		205	0.882	0.985037	0.944213
206	0.177	0.598864	0.284848		206	0.895	0.978708	0.948455
207	0.128	0.539852	0.264291		207	0.892	0.974177	0.949402
208	0.12	0.478295	0.238714		208	0.887	0.967713	0.95154
209	0.116	0.444081	0.212139		209	0.89	0.960411	0.95338
210	0.123	0.392926	0.203751		210	0.892	0.95812	0.953584
211	0.111	0.353812	0.222121		211	0.894	0.9514	0.958929
212	0.11	0.320315	0.246921		212	0.899	0.939445	0.958384
213	0.106	0.2724	0.265058		213	0.897	0.927167	0.963295
214	0.106	0.23638	0.30993		214	0.895	0.916578	0.964689
215	0.156	0.225027	0.343165		215	0.898	0.906608	0.96577
216	0.162	0.218296	0.355133		216	0.921	0.89523	0.967024
217	0.197	0.214962	0.372682		217	0.925	0.885228	0.967058
218	0.187	0.183333	0.382095		218	0.93	0.876092	0.969058
219	0.183	0.180369	0.368963		219	0.926	0.869068	0.96926
220	0.173	0.184894	0.342596		220	0.926	0.863678	0.967811
221	0.154	0.212516	0.340213		221	0.923	0.864161	0.966654
222	0.144	0.274275	0.32637		222	0.924	0.856532	0.964686
223	0.139	0.333664	0.32827		223	0.915	0.843983	0.961441
224	0.157	0.389917	0.318275		224	0.894	0.824321	0.955282
225	0.158	0.429898	0.32889		225	0.886	0.803466	0.947505
226	0.185	0.468906	0.349816		226	0.903	0.735663	0.942513
227	0.195	0.529874	0.365011		227	0.905	0.670933	0.934521
228	0.235	0.596267	0.426934		228	0.905	0.650918	0.92814
229	0.273	0.646066	0.459566		229	0.903	0.644847	0.922752
230	0.32	0.697137	0.491693		230	0.91	0.656018	0.919394
231	0.394	0.720087	0.527077		231	0.918	0.675865	0.914652
232	0.454	0.74969	0.564474		232	0.93	0.70375	0.90927
233	0.537	0.784908	0.597027		233	0.927	0.740081	0.902763
234	0.575	0.832333	0.620892		234	0.932	0.776761	0.894612
235	0.613	0.879269	0.645267		235	0.946	0.860596	0.885261
236	0.603	0.906691	0.664096		236	0.959	0.941358	0.875608
237	0.633	0.927657	0.678518		237	0.967	0.975612	0.867807
238	0.653	0.946216	0.696443		238	0.968	0.994219	0.854643
239	0.701	0.964985	0.721975		239	0.964	0.994969	0.838233
240	0.701	0.97802	0.742138		240	0.963	0.995544	0.831229
241	0.705	0.984085	0.764445		241	0.97	0.995973	0.821462
242	0.719	0.987625	0.785077		242	0.974	0.996402	0.810022
243	0.76	0.990825	0.804398		243	0.969	0.996417	0.807165
244	0.792	0.994515	0.821169		244	0.959	0.996717	0.801479
245	0.774	0.995438	0.838493		245	0.953	0.996739	0.79498
246	0.764	0.997423	0.853552		246	0.947	0.996252	0.787444
247	0.783	0.998715	0.86608		247	0.937	0.993556	0.780266
248	0.792	0.998394	0.872798		248	0.926	0.987649	0.763488
249	0.807	0.997797	0.874626		249	0.915	0.976004	0.749637
250	0.806	0.997228	0.876833		250	0.887	0.967925	0.730105
251	0.845	0.996699	0.878287		251	0.854	0.954407	0.711899
252	0.864	0.996176	0.877178		252	0.819	0.942554	0.686997
253	0.867	0.995497	0.883851		253	0.785	0.931447	0.657437
254	0.864	0.99477	0.881523		254	0.748	0.915523	0.643573
255	0.868	0.993935	0.886046		255	0.734	0.891267	0.622033
256	0.865	0.993507	0.895961		256	0.698	0.873828	0.598789
257	0.876	0.993058	0.905956		257	0.665	0.85958	0.5448
258	0.9	0.992829	0.90788		258	0.583	0.833391	0.545001
259	0.903	0.992508	0.910008		259	0.549	0.803858	0.528401
260	0.897	0.991303	0.918328		260	0.454	0.790665	0.488783
261	0.893	0.990799	0.911781		261	0.41	0.772793	0.471923
262	0.903	0.990274	0.90831		262	0.386	0.753411	0.463821
263	0.91	0.989247	0.911027		263	0.366	0.737734	0.431742
264	0.898	0.921934	0.911201		264	0.352	0.741409	0.388561
265	0.883	0.837568	0.911034		265	0.352	0.73604	0.381006
266	0.869	0.753174	0.910389		266	0.328	0.728779	0.379522
267	0.881	0.668124	0.907458		267	0.324	0.739195	0.381255
268	0.876	0.585519	0.902933		268	0.315	0.748905	0.413862
269	0.873	0.524757	0.898966		269	0.311	0.748361	0.439422
270	0.878	0.466681	0.897009		270	0.311	0.762637	0.439302
271	0.885	0.365207	0.892486		271	0.318	0.773356	0.448282
272	0.867	0.264876	0.884917		272	0.336	0.786342	0.470608
273	0.84	0.231594	0.874516		273	0.354	0.791895	0.465518
274	0.827	0.215641	0.868498		274	0.381	0.806664	0.428896
275	0.778	0.201334	0.867305		275	0.379	0.826082	0.420545
276	0.759	0.188166	0.852967		276	0.334	0.844157	0.400677
277	0.717	0.168735	0.841098		277	0.284	0.853877	0.375266
278	0.745	0.125555	0.83664		278	0.238	0.861328	0.353795
279	0.677	0.07885	0.838798		279	0.221	0.855287	0.352638
280	0.633	0.075581	0.839014		280	0.202	0.848029	0.33539
281	0.657	0.073378	0.843871		281	0.188	0.827708	0.316953
282	0.644	0.070489	0.845506		282	0.193	0.803992	0.310767
283	0.607	0.07074	0.830108		283	0.196	0.782291	0.318339
284	0.599	0.060011	0.812282		284	0.2	0.765564	0.317942
285	0.632	0.053252	0.824465		285	0.222	0.750379	0.312185
286	0.58	0.071841	0.853193		286	0.212	0.745166	0.334017
287	0.584	0.113662	0.845083		287	0.209	0.731176	0.335628
288	0.585	0.134779	0.858217		288	0.206	0.687693	0.328354
289	0.534	0.141101	0.870593		289	0.21	0.654081	0.339767
290	0.559	0.139366	0.870097		290	0.211	0.639327	0.352748
291	0.623	0.13763	0.88521		291	0.203	0.613566	0.345708
292	0.636	0.220447	0.88758		292	0.2	0.574087	0.329957
293	0.666	0.313865	0.885588		293	0.204	0.566274	0.324567
294	0.669	0.37562	0.878409		294	0.216	0.564311	0.306387
295	0.675	0.41396	0.877495		295	0.229	0.555568	0.298613
296	0.711	0.442425	0.88216		296	0.241	0.557594	0.304812
297	0.746	0.511064	0.876517		297	0.228	0.593393	0.316478
298	0.758	0.604383	0.867889		298	0.223	0.626907	0.316429
299	0.689	0.703587	0.869938		299	0.243	0.635128	0.301578
300	0.607	0.791363	0.879827		300	0.251	0.663547	0.306739
301	0.644	0.791004	0.880348		301	0.24	0.708439	0.276258
302	0.658	0.792206	0.853195		302	0.231	0.710023	0.254744
303	0.681	0.775677	0.86885		303	0.227	0.706025	0.249567
304	0.735	0.761154	0.880086		304	0.239	0.71961	0.258121
305	0.749	0.763717	0.879691		305	0.239	0.728705	0.252599
306	0.751	0.744609	0.870094		306	0.237	0.721844	0.273708
307	0.744	0.689499	0.878306		307	0.252	0.717986	0.318376
308	0.74	0.662191	0.884099		308	0.316	0.746718	0.357165
309	0.698	0.645292	0.8908		309	0.379	0.770394	0.389502
310	0.671	0.608492	0.892834		310	0.427	0.776033	0.429151
311	0.664	0.559276	0.889431		311	0.478	0.797109	0.472961
312	0.687	0.554975	0.887623		312	0.543	0.822115	0.510364
313	0.687	0.559841	0.883261		313	0.582	0.839892	0.538935
314	0.662	0.525591	0.879336		314	0.596	0.86192	0.571195
315	0.622	0.480104	0.873682		315	0.635	0.896894	0.595508
316	0.672	0.460874	0.881068		316	0.662	0.927907	0.625594
317	0.738	0.427047	0.875948		317	0.647	0.944724	0.641238
318	0.679	0.376396	0.86997		318	0.695	0.955817	0.666183
319	0.681	0.345647	0.859704		319	0.802	0.97552	0.681036
320	0.691	0.378234	0.853551		320	0.823	0.984957	0.691258
321	0.729	0.414858	0.848332		321	0.797	0.989946	0.696708
322	0.72	0.442667	0.849599		322	0.798	0.988649	0.709053
323	0.729	0.482286	0.858038		323	0.807	0.987824	0.696466
324	0.739	0.538888	0.850386		324	0.788	0.987687	0.701192
325	0.718	0.5943	0.840802		325	0.75	0.983543	0.728216
326	0.711	0.637269	0.836792		326	0.759	0.97685	0.739499
327	0.752	0.701758	0.825092		327	0.751	0.972388	0.745442
328	0.79	0.766483	0.818831		328	0.784	0.962429	0.74949
329	0.79	0.758837	0.800544		329	0.789	0.947627	0.748161
330	0.798	0.758139	0.804635		330	0.768	0.936641	0.73849
331	0.815	0.782869	0.820014		331	0.771	0.929235	0.719795
332	0.844	0.809413	0.820769		332	0.749	0.921225	0.733484
333	0.855	0.83263	0.836132		333	0.719	0.913282	0.730938
334	0.869	0.857151	0.861684		334	0.715	0.905377	0.703497
335	0.876	0.881422	0.870496		335	0.714	0.896221	0.676985
336	0.882	0.902045	0.874962		336	0.666	0.888033	0.703406
337	0.889	0.922431	0.880478		337	0.627	0.880113	0.709328
338	0.899	0.960476	0.88349		338	0.646	0.880472	0.713554
339	0.911	0.988427	0.883512		339	0.657	0.868267	0.718732
340	0.917	0.99092	0.881709		340	0.706	0.853235	0.726103
341	0.92	0.991794	0.875992		341	0.714	0.838222	0.727532
342	0.923	0.992367	0.872374		342	0.729	0.827594	0.719205
343	0.932	0.992773	0.862282		343	0.77	0.823811	0.705532
344	0.94	0.993014	0.845873		344	0.728	0.830797	0.690264
345	0.922	0.993236	0.832372		345	0.697	0.836696	0.676524
346	0.911	0.992448	0.825023		346	0.701	0.84662	0.654584
347	0.912	0.992656	0.812092		347	0.683	0.852142	0.629149
348	0.913	0.989935	0.797733		348	0.701	0.867846	0.6022
349	0.917	0.985829	0.780296		349	0.694	0.878091	0.57232
350	0.888	0.984043	0.758156		350	0.64	0.882738	0.55351
351	0.867	0.982303	0.728705		351	0.636	0.836372	0.528102
352	0.864	0.97475	0.697702		352	0.621	0.813634	0.506624
353	0.834	0.936359	0.648127		353	0.603	0.744276	0.509897
354	0.796	0.903094	0.583503		354	0.587	0.674392	0.515723
355	0.729	0.869293	0.5543		355	0.527	0.582199	0.504016
356	0.626	0.835637	0.528821		356	0.514	0.536278	0.48547
357	0.589	0.804097	0.464168		357	0.554	0.468819	0.484158
358	0.509	0.785837	0.428703		358	0.545	0.405604	0.449136
359	0.461	0.761922	0.442114		359	0.5	0.34708	0.406579
360	0.444	0.720084	0.428421		360	0.423	0.343901	0.347548
361	0.447	0.680076	0.422522		361	0.372	0.305631	0.305766
362	0.487	0.662172	0.428454		362	0.3	0.299265	0.249704
363	0.483	0.64868	0.4451		363	0.262	0.276782	0.218708
364	0.463	0.611194	0.441891		364	0.218	0.276544	0.193916
365	0.494	0.582632	0.452257		365	0.164	0.228152	0.175788
366	0.505	0.594242	0.476343		366	0.128	0.199681	0.157044
367	0.528	0.595455	0.472429		367	0.127	0.170162	0.154428
368	0.484	0.597678	0.466616		368	0.126	0.141399	0.147681
369	0.418	0.618006	0.457198		369	0.148	0.102483	0.131512
370	0.315	0.640748	0.435215		370	0.162	0.069054	0.120633
371	0.269	0.670029	0.395939		371	0.171	0.04513	0.113313
372	0.241	0.689413	0.375083		372	0.189	0.048019	0.088599
373	0.221	0.683534	0.325848		373	0.147	0.04629	0.067822
374	0.173	0.673478	0.282843		374	0.094	0.050117	0.058159
375	0.151	0.595166	0.246289		375	0.081	0.053089	0.048183
376	0.144	0.508452	0.217834		376	0.078	0.088179	0.042147
377	0.126	0.446474	0.18749		377	0.077	0.100988	0.042367
378	0.121	0.359587	0.167389		378	0.076	0.102704	0.0474
379	0.106	0.27383	0.158313		379	0.09	0.102664	0.062196
380	0.096	0.191737	0.151893		380	0.118	0.102013	0.102857
381	0.089	0.117864	0.126772		381	0.194	0.128822	0.18422
382	0.086	0.091797	0.101793		382	0.279	0.157536	0.244809
383	0.082	0.063979	0.085795		383	0.455	0.19143	0.311398
384	0.078	0.063363	0.075098		384	0.627	0.209666	0.343941
385	0.079	0.085225	0.071653		385	0.66	0.24213	0.362751
386	0.082	0.064818	0.075303		386	0.629	0.309302	0.342988
387	0.085	0.064488	0.082626		387	0.694	0.376959	0.35543
388	0.082	0.064518	0.099668		388	0.642	0.427589	0.349448
389	0.09	0.063316	0.136467		389	0.486	0.497441	0.342865
390	0.12	0.054384	0.211		390	0.496	0.531147	0.345002
391	0.147	0.048729	0.263449		391	0.53	0.571092	0.387977
392	0.214	0.068014	0.305875		392	0.565	0.588712	0.443857
393	0.311	0.074588	0.328773		393	0.681	0.663193	0.546054
394	0.403	0.074058	0.33491		394	0.744	0.702702	0.667875
395	0.573	0.104942	0.309387		395	0.838	0.682279	0.766501
396	0.61	0.124272	0.292913		396	0.878	0.563681	0.851478
397	0.59	0.148316	0.267553		397	0.924	0.924739	0.899146
398	0.582	0.176761	0.240891		398	0.911	0.997281	0.916806
399	0.542	0.211742	0.219808
400	0.42	0.261753	0.210222
401	0.433	0.276086	0.219708
402	0.437	0.309434	0.284778
403	0.48	0.364581	0.391346
404	0.605	0.435309	0.509099
405	0.642	0.526288	0.647771
406	0.78	0.435633	0.768146
407	0.828	0.710953	0.824793
408	0.882	0.960036	0.852618
409	0.89	0.994817	0.849127

## Sheet: Figure 9
Figure 9b										Figure 9c				Figure 9f
HBSS	HBSS glicose	Pyruvate	Amino acids	FBS						HBSS	pyruvate	amino acids		HBSS	Chloroquine	Cycloheximide	3-Methyladenine
79.4444	82.1277	82.4701	1.35135	0						1.1032	0.559	0.4787		0.487	0.9129	0.6127	0.873
60	67.3179	71.6049	0.45045	1.3468						1.6291	0.7273	0.521		0.8995	0.7864	0.5543	1.8627
65.6522	86.5471	87.5	5.90909	4.15225						1.403	0.8612	0.6048		0.4416	0.8091	0.6748	0.9161
74.72			14.18	16.67						0.8998	0.6677	0.5817		0.7916	0.7844	0.7797	0.7356
	0.2751	0.1649	<0,0001	3.2e-05	p-value<0,05					1.2837	0.8813	0.5945		0.4913	0.6681	0.5865	0.7229
										0.8534	0.7286	0.4963		0.488	1.0908	0.7342	1.296
Figure 9e										1.2999	1.3314	0.5254		0.862	1.0458	0.6149	0.7305
HBSS	Chloroquine	Cycloheximide	3-Methyladenine	Rapamycine	Torin 1					1.3398	0.66	0.5334		0.7448	0.7064	0.7497	2.142
46.3	59.84	0	91.35	9.83	1.26					1.595	0.5541	0.5322		0.9525	1.2002	0.5885	0.7932
27.05	72.1239	0	84.13	12.7962	11.2971					1.4842	0.9498	0.5104		0.5303	0.8948	0.691	1.0544
12.0623	48.6928	0	84.127	17	19					0.9358	0.9153	0.6059		0.5025	0.7115	0.6693	0.9898
27.5701										0.7472	1.043	0.5133		0.5528	0.8449	0.6776	0.8426
21.6981										1.8922	0.7372	0.5701		0.7911	0.8296	0.7153	0.7867
11.194										1.0147	0.6613	0.5364		0.482	0.787	0.7442	0.7005
25.8993										1.4329	0.9531	0.4775		0.4238	0.9669	0.7268	0.9501
33										0.7957	0.5698	0.6945		0.7627	0.626	0.5704	0.8479
	0.0005	0.0067	2.99932e-09	0.8363	0.4393	p-value<0,05				0.6484	0.5545	0.6288		0.7467	0.5459	0.6455	0.8618
83.3	96.55	0	97.12	80.36	73.25					1.6328	0.6932	0.5042		0.8751	0.7623	0.6778	0.7054
60.45	83.5749	2.98507	96.92	66.5217	79.1489					1.0485	0.6823	0.694		0.7593	1.0242	0.7363	1.3958
80.4255	75.3501	0.89286	96.9231	89	96					1.9199	0.8433	0.5537		0.5195	1.2081	0.7556	0.6826
86.2832										1.1528	0.745	0.7933		0.548	0.6179	0.5343	1.4041
76.378										1.2608	1.3944	0.5278		0.6702	0.8966	0.8211	0.8458
65.0602										0.8065	1.0413	0.7052		0.6588	0.8894	0.6204	0.6934
71.3348										2.3313	1.1299	0.7225		0.5863	0.4964	0.6669	0.6574
86										1.4724	1.5774	0.5757		0.616	0.6269	0.6118	0.7907
	>0,9999	7.5e-14	0.0864	>0,9999	>0,9999	p-value<0,05				1.6494	1.9881	0.7043		0.7856	0.7357	0.8738	0.7185
										1.3676	1.0236	0.7107		0.4892	0.8659	0.5637	0.6178
										0.6582	1.557	0.9366		0.5494	0.632	0.6521	1.164
Figure 9g	Exp 1	Exp 2	Exp 3		Figure 9h	Exp 1	Exp 2	Exp 3		1.0038	0.9388	0.9225		0.4897	0.6419	0.6709	0.8488
HBSS	95	94	96		HBSS	85	85	90		0.6917	1.0526	0.8378		0.4545	0.7805	0.5386	1.0301
Arg	95	98	100		Lys	86	95	88		0.7804	1.6591	0.5772		0.7348	0.4856	0.6726	0.65
Cys	95	94	83		Asp	86	85	96		0.8604	0.9698	0.6024		0.5904	0.6825	0.5378	0.8823
Phe	86	94	91		Arg	90	95	77		1.2216	1.1605	0.503		0.8983	0.8852	0.773	0.7461
Lys	83	89	90		Leu	80	88	88		0.6421	0.846	0.6067		0.8491	0.7397	0.6592	0.7274
Asp	80	99	83		Cys	85	83	86		1.589	1.238	0.4882		0.6733	0.8715	0.6594	0.6931
Cystine	75	91	82		Trp	75	85	90		0.8981	1.357	0.5905		0.7543	1.0332	0.6856	0.7204
Glu	70	81	90		Cystine	79	85	83		0.7656	1.4313	0.4556		0.6206	0.7704	0.6728	0.7273
Val	70	85	84		Tyr	70	88	78		0.7181	0.7149	0.6481		0.5321	0.7569	0.5536	0.7309
Tyr	75	80	80		Phe	87	70	75		2.9803	1.027	0.7636		0.4788	0.8158	0.4885	0.8129
Leu	80	70	85		Ile	66	83	80		1.2754	1.6616	0.7751		0.8583	0.9038	0.5737	1.3547
Ile	65	92	76		Val	68	60	83		2.5346	1.2915	0.6447		0.8101	0.5745	0.5566	0.8638
Trp	80	70	67		His	60	61	80		1.8978	1.5179	0.5784		0.6226	0.5737	0.632	0.9012
His	77	58	78		Glu	50	70	64		1.0512	0.8889	0.8455		0.5203	0.8501	0.674	0.8542
Met	55	60	58		Met	65	50	60		1.8361	1.0964	0.748		0.5083	0.9004	0.5471	0.7229
Thr	30	30	39		Thr	35	39	24		0.7404	0.9929	0.4751		0.9199	1.1511	0.7922	0.7151
Hydroxy-pro	17	27	18		Hydroxy-pro	16	15	20		0.6799	1.4123	0.7327		0.9854	0.7621	0.6261	0.5733
Pro	18	21	11		Pro	15	19	12		1.433	0.7406	0.8052		0.6639	0.7314	0.6415	0.8407
Asn	30	4	13		Asn	7	10	10		1.887	1.1309	0.8019		0.8063	1.0709	0.5881	0.6752
Ala	9	13	6		Ser	1	5	3		0.7119	0.9931	0.6607		0.4998	0.9884	0.6518	0.6359
Gly	2	6	8		Gly	0	2	0		1.2774	0.8113	0.6243		0.6486	0.675	0.8033	0.8431
Ser	3	10	2		Ala	0	0	0		2.1495	1.2112	0.8328		0.7116	0.884		0.838
Gln	3	0	1		Gln	0	0	0		2.0068	1.0325	0.6999		0.6604	0.693		0.7838
DMEM	0	0	0		DMEM	0	0	0		1.9161	1.4798	0.4949		0.4943	0.9911		1.0215
										0.9739	0.8174	0.5316		0.6	0.7676		0.7727
										2.4592	1.7112	0.6571		0.4895	0.6873		1.3807
										2.5103	1.4448	1.032		0.6706	0.8353		0.6689
										1.5861	1.5253	0.8278		0.5784	0.796		1.0653
										1.5893	0.7932	0.5455		0.6623	0.8126		0.9422
										2.6578	2.2397	0.8847		0.4333	0.7763		0.6594
										1.079	1.5074	0.5317		0.7949	1.169		0.8271
										1.4476	0.9944	1.2072		0.4968	0.759		1.026
										1.1994	0.859	0.8609		0.5884	1.0918		0.6499
										1.1063	1.4483	0.6612		0.4983	0.8645		1.1548
										2.7869	0.9501	0.4759		0.4274	0.7901		0.9818
										2.0152	2.5563	0.822		0.4887	0.8642		0.9274
										1.6492	1.0011	0.8216		0.4694	1.2432		0.8471
										2.2292	1.4464	0.6662		0.5458	0.7404		0.8699
										2.2891	1.3403	0.519		0.5384	0.7743		1.0052
										1.6643	0.7041	0.6929		0.4958	1.0159		0.6367
										2.1054	1.206	0.5953		0.5317	1.0981		0.9008
										0.7526	2.3838	0.6825		0.5595	0.9736		0.8247
										0.7828	0.9676	0.5747		0.6618	1.4212		0.6171
										0.9977	1.0736	0.5798		0.5977	0.96		1.1528
										2.2876	2.0787	0.6058		0.7123	1.2524		0.6877
										2.8407	1.7399	0.6596		0.6109	1.1411		0.9158
										2.2967	1.3806	0.6564		0.7019	1.0851		0.845
										0.8825	0.7574	0.6034		0.663	1.0261		0.8138
										1.073	1.5286	0.5152		1.0548	1.2965		0.9294
										1.1164	1.7827	0.5612		0.6749	1.6194		0.6783
										1.9722	1.4823	0.7069		0.8663	0.9457		0.9872
										1.452	0.7036	0.9087		0.4608	1.4342		0.6499
										1.1578	0.8531	0.7968		0.6005	1.182		0.8202
										1.048	1.872	1.0197		0.519	0.7227		0.8377
										0.8726	3.0351	0.489		0.5419	0.983		0.6502
										0.9631	1.8834	0.4907		0.5935	0.9341		0.9043
										1.7217	0.7107	0.7361		0.509	1.1136		0.7725
										1.4842	2.5578	0.87		0.6695	0.9472		0.9756
										1.4058	1.1195	0.5038		0.4863	0.8341		0.7991
										2.1061	1.6282	0.5984		0.656	1.3703		0.6819
										0.4386	1.3231	0.5717		0.7484	0.7651		0.6655
										1.3126	1.4568	0.7382		0.491	1.0638		0.8257
										0.6855	0.8395	0.5751		0.7804	0.6379		0.6526
										0.6218	0.9585	0.7077		0.7567	1.0004		0.4883
										1.2257	1.9608	0.4845		0.5857	0.9026		0.4394
										0.6809	0.9445	0.4911		0.4857	0.7792		2.2994
										0.6678	0.9665	0.5151		0.6472	1.0383		1.6548
										0.741	2.3115	0.6152		0.6769	0.9405		1.8087
										0.8995	0.9592	0.66		0.7345	1.4924		1.8476
										1.319	1.8376	0.6721		0.8042	0.8862		1.8082
										1.2473	0.9492	0.8851		0.5398	0.7794		2.2132
										0.8884	2.2441	0.559		0.4632	0.6002		1.9734
										0.576	2.4177	0.9134		0.6553	0.7899		1.4812
										2.1969	0.7928	0.838		0.4751	0.7645		1.9652
										1.3636	1.8404	0.8594		0.465	0.5		0.8235
										0.7131	2.075	0.8072		0.4837	0.7844		0.6777
										0.8369	0.9947	0.5112		0.5672	0.7117		1.2527
										0.7303	1.3567	0.7676		0.5585	0.6977		0.8532
										0.8514	2.2965	0.5587		0.6898	1.1039		1.0331
										1.2087	1.1797	0.5369		0.5646	1.2058		0.5106
										0.7919	2.3064	0.5465		0.7757	0.6648		0.8328
										0.8689	2.9092	0.6134		0.5989	0.7624		0.6379
										0.6685	1.799	0.5683		0.5484	0.5516		0.5237
										1.0246	1.3317	0.5146		0.866	0.7436		0.6609
										0.8893	2.3111	0.6431		0.6828	0.7324		0.7641
										1.2299	1.7902	0.6813		0.5741	0.8025		0.6665
										1.5953	0.8906	0.5158		0.7605	0.6893		0.6186
										0.8809	2.6837	0.4682		0.6934	0.6982		0.6042
										0.7023	2.221	0.5675		0.5249	0.6376		0.8769
										0.8456	2.0184	0.4622		0.7638	0.6149		0.62
										0.6523	1.4843	0.5613		0.8791	0.6756		0.9677
										0.9196	1.0847	0.585		0.7633	0.6883		0.7571
										1.1138	0.8328	0.5765		0.6183	0.5368		0.8622
										0.9512	2.5198	0.749		0.626	1.071		0.6478
										1.8235	2.3783	0.741		1.2135	0.8545		1.2788
										0.8654	1.9377	0.6284		0.5392	0.9998		1.1786
										0.7693	2.4267	0.5319		0.7345	0.6361		1.0409
										0.8343	1.8653	0.6173		0.667	0.6959		0.8083
										0.9149	0.8587	0.5185		0.757	0.8556		1.1758
										1.0479	2.4943	0.517		0.3893	1.5269		0.6033
										0.8771	1.5937	0.516		0.5038	1.3132		0.9154
										0.6467	1.7651	0.5592		0.5059	1.0406		0.6843
										1.7951	1.523	0.6589		0.5894	0.7165		0.6789
										0.9944	1.3283	0.5024		0.587	0.5756		0.7853
										1.171	1.1758	0.5064		0.4615	0.614		1.1279
										2.3813	1.2077	0.4995		0.5333	0.7247		0.8095
										0.768	1.0889	0.4965		0.5864	0.9089		1.2228
										0.8414	0.734	0.6071		0.5835	1.246		0.6276
										1.6312	0.909	0.6079		0.4503	0.6467		1.0436
										2.0561	1.0761	0.5092		0.7288	0.6774		1.2102
										1.2453	0.6829	0.6296		0.6149	0.8532		0.7622
										1.3331	1.4475	0.72		0.7471	0.5724		0.9336
										2.9711	0.9397	0.6541		0.6907	0.8017		1.1933
										1.5217	0.8595	0.769		0.4973	1.8037		1.0051
										1.2654	0.8681	0.6404		0.6108	0.7921		0.828
										1.0067	0.8877	0.5558		0.5065	0.8674		0.72
										2.7518	0.9877	0.5677		0.6532	0.9971		1.0045
										0.8484	0.8986	0.537		0.495	0.7503		1.0727
										0.5769	1.0281	0.6651		0.4451	0.9281		0.9666
										0.5514	0.6398	0.5539		0.5707	0.622		0.7285
										1.794	0.8958	0.5162		0.4562	1.2195		0.8685
										2.2845	0.8009	0.6111		0.6825	1.087		0.7422
										1.5458	1.4459	0.526		0.886	0.7377		0.8326
										1.8486	0.7703	0.5501		0.7406	0.7156		0.6206
										1.3495	0.9464	0.5579		0.6809	1.215		0.7115
										1.0876	1.2795	0.6018		0.6834	0.968		0.7035
										0.8265	0.9724	0.5166		0.6039	1.236		1.2065
										1.2407	0.6779	0.5534		0.8965	1.1523		1.2836
										0.9726	1.3601	0.7556		0.6699	1.5213		1.0707
										1.0035	1.0988	0.5782		0.6529	0.5229		0.5834
										0.9521	0.7771	0.5802		0.8511	0.8749		0.941
										0.7286	0.724	0.549		0.5131	1.105		0.8147
										0.8446	0.8225	0.6518		0.7744	0.7861		1.0157
										0.7014	1.5584	0.5354		0.5695	1.495		1.2891
										0.5628	0.656	0.659		0.8193	0.8759		0.8537
										0.8597	0.8676	0.5798		0.5281	1.4454		0.8524
										0.7722	0.7878	0.6386		0.6099	0.9985		0.7868
										1.0844	1.3098	0.5664		1.0906	0.9384		1.1553
										0.6459	1.3043	0.5805		0.7542	0.9631		1.4762
										1.0802	0.9806	0.5579		1.0389	1.157		1.4252
										0.9912	1.2566	0.5523		0.6208	0.825		0.7381
										0.9935	1.8346	0.5126		0.7308	1.0019		0.6685
										1.1497	1.4601	0.632		0.8413	0.5877		1.3323
										0.5875	1.069	0.6015		0.5563	0.7813		0.7949
										1.1508	1.6499	0.5083		1.0855	0.7378		0.5725
										0.7683	1.0934	0.6483		0.7882	0.7474		1.1093
										1.0393	1.0959	0.5949		0.5391	0.7056		1.105
										0.4809	1.8231	0.7191		0.5288	0.7906		1.1679
										1.3995	0.7183	0.7269		0.5982	0.9477		1.4746
										0.5894	0.8632	0.6233		0.5863	0.7438		0.781
										0.8323	1.6672	0.5559		0.7524	0.6867		1.2558
										1.3881	1.4256	0.493		0.5742	1.0882		0.9864
										0.8842	1.3246	0.4736		0.6052	0.4934		0.7892
										0.8313	1.5461	0.5387		0.6093	0.6941		0.8528
										0.6383	0.7871	0.6466		0.7403	1.1153		1.0422
										0.8943	0.7817	0.5097		0.5957	0.9667		1.1071
										1.0043	0.7741	0.6319		0.4603	1.0004		0.954
										0.6584	1.4818	0.5454		0.6428	0.8238		0.9467
										0.5802	1.3308	0.7978		0.5063	0.6686		0.7544
										0.766	0.6733	0.7625		0.5407	0.6752		0.9819
										0.6111	1.4498	0.4928		0.7074	0.6584		0.6956
										0.8233	1.1056	0.8789		0.4933	0.768		0.7137
										0.8093	1.2084	0.6241		0.5485	0.7296		0.7893
										1.3458	1.0354	0.8994		0.7606	0.7663		0.7279
										0.6281	1.4857	0.7687		0.5923	0.5174		0.8401
										1.0107	1.7888	0.5096		0.4691	0.5106		0.8838
										0.8145	0.8265	0.5998		0.6007	0.8563		0.8317
										1.1689	1.1209	0.6411		0.5529	0.7279		0.7884
										2.516	1.3442	0.8835		0.5462	0.9277		0.9839
										0.4568	1.7803	0.675		0.542	0.7608		0.7602
										0.5477	0.8927	0.4887		0.7218	0.6271		0.9096
										1.117	1.6224	0.8127		0.6404	0.6462		0.6552
										1.5562	1.2267	0.9079		0.6263	0.6082		0.6314
										1.0325	1.3451	0.5163		0.7531	0.5806		0.6457
										1.6087	1.0957	0.9147		0.5718	0.5925		0.7131
										0.5213	0.9627	1.0248		0.8665	0.549		0.6866
										1.7893	0.7382	0.9151		0.764	0.5377		1.1096
										0.9635	2.1176	0.5642		0.5847	0.5704		0.676
										0.7584	1.3597	0.6773		0.5686	0.6103		0.6645
										1.5746	0.7201	0.7061		0.5172	0.7999		0.5898
										0.9594	0.9434	0.9354		0.6116	0.6288		0.761
										1.5038	0.7055	0.6668		0.8449	0.8498		0.6414
										2.0308	0.8385	0.6449		0.6232	0.9762		0.6025
										0.4969	1.2084	0.5724		0.8226	0.9486		0.7672
										0.5275	0.8904	0.9215		0.6706	0.7514		0.8452
										0.5558	0.9034	0.5617		0.6756	0.6759		0.7167
										0.5099	1.3303	0.6015		0.5989	0.6564		0.55
										0.8886	0.8133	0.5612		0.6511	0.9852		0.5758
										1.0137	0.9381	0.6903		0.4547	0.6554		0.6918
										0.781	1.2621	0.7073		0.6347	1.9506		0.5553
										0.9843	1.2538	0.7633		0.4321	0.7878		0.8107
										0.5543	1.1963	0.6169		0.4089	1.6871		0.7675
										0.5814	1.841	0.5945		0.8317	0.9328		0.9851
										0.4655	1.9851	0.5124		0.6608	0.9714		0.7127
										0.6051	1.3917	0.5247		0.5696	1.6502		0.9256
										0.598	1.0326	0.6715		0.8764	1.6456		1.0655
										0.7369	1.3923	1.2379		0.5388	0.7399		0.7965
										0.565	1.6313	0.587		0.5455	1.7568		0.6688
										0.5401	0.9017	0.6242		0.6353	1.2376		1.2314
										0.4566	1.0843	0.498		0.5016	1.1523		0.9306
										0.5893	1.026	0.5642		0.5697	1.0052		0.7122
										0.5483	0.7542	0.49		0.4945	1.2159		1.6154
										0.4944	0.7191	0.5124		0.6408	1.1809		0.6888
										0.5228	0.635	0.5188		0.6231	1.5168		0.7414
										0.4965	0.7625	0.5152		0.6035	1.5743		0.8215
										0.5416	0.799	0.5516		0.8036	0.7499		0.9383
										0.4941	0.7903	0.5918		0.6282	0.793		1.0494
										0.4857	0.6884	0.543		0.8703	0.9865		0.6839
										0.512	0.6123	0.5073		0.7481	1.7672		0.7056
										0.4775	0.8929	0.5798		0.7797	1.4447		0.7314
										0.4802	0.6648	0.5448		0.6776	0.7569		0.6936
										0.7752	0.905	0.598		0.5779	1.0825		0.7682
										0.8112	1.0286	0.5483		0.8074	1.6245		0.7798
										0.5036	0.7759	0.5182		0.8171	0.7266		0.5951
										0.5202	0.6419	0.5572		0.5842	0.9552		0.9864
										0.4801	0.976	0.6997		0.9709	1.244		0.7869
										0.7795	0.8556	0.8547		0.707	0.9381		0.6222
										0.4767	0.7942	0.659		0.4721	1.1758		0.6402
										0.454	0.7813	0.6106		0.9301	0.9278		0.7153
										0.4903	0.8034	0.6332		1.0018	1.8855		0.7294
										0.5495	0.9216	0.57		0.8537	0.7145		1.2453
										0.4889	0.8089	0.626		0.9077	0.9345		0.91
										0.5095	0.7046	0.7306		0.5801	0.9011		0.8505
										0.4782	0.8315	0.7246		0.5532	1.6556		1.3088
										0.464	0.5572	0.5514		0.6213	0.7907		1.0421
										0.4986	0.5717	0.7643		0.5244	0.5878		0.7267
										0.5621	0.5868	0.5456		0.5901	0.6989		0.9285
										0.52	0.7505	0.7301		0.5709	0.8599		0.822
										0.4849	0.7397	0.7586		0.5075	0.5952		0.9029
										0.4863	0.8435	0.5999		0.4603	0.7243		0.6836
										0.4884	1.6705	0.6665		0.6101	0.6859		0.6642
										0.4642	0.821	0.779		0.554	0.6509		0.8876
										0.5071	0.8666	0.451		0.6174	0.7327		0.5091
										0.4429	1.3897	0.4672		0.6883	0.7746		0.7219
										0.5372	1.1426	0.7286		0.8219	0.6903		0.9192
										0.4612	0.9334	0.8114		0.5328	0.6288		0.6897
										0.5725	1.562	0.8		0.6964	0.6094		0.9895
										0.5062	1.4603	0.4869		0.5818	0.5909		1.3924
										0.5786	1.1512	0.4927		0.5524	0.8465		0.8259
										0.4907	1.087	0.7868		0.5735	0.6667		1.4365
										1.6315	1.4033	0.5828		0.609	0.8425		1.2951
										0.6993	1.1249	0.4863		0.7652	0.767		1.2516
										0.4458	1.2248	0.7118		0.7466	1.437		0.9005
										0.4991	0.8504	0.779		0.8081	1.1417		0.7876
										0.5501	0.7923	0.6655		0.5566	1.3829		0.7806
										0.9575	0.74	0.6746		0.817	1.6111		0.8865
										0.4925	0.8538	0.7923		0.5729	1.7825		0.7004
										1.2872	0.8213	0.6279		0.6043	1.4213		0.5785
										1.3044	1.989	0.6165		0.6353	1.0639		0.8278
										1.0786	1.1571	0.6673		0.6908	1.814		0.7345
										0.4856	1.3246	0.6818		0.5507	1.1381		0.7023
										0.9898	0.9179	0.6324		0.5368	1.6041		1.5058
										1.329	1.867	0.5344		0.6954	0.9676		0.9949
										1.0048	1.3068	0.563		0.5397	0.9749		0.7288
										0.6535	0.9306	0.6388		0.5213	0.8964		1.1416
										0.5147	0.6113	0.6558		0.6675	0.9415		0.734
										0.8703	0.65	0.695		0.552	1.1184		0.7633
										1.4898	0.522	0.7035		0.8608	0.5751		1.0321
										1.2241	0.571	0.6333		0.4374	0.7024		0.8156
										0.7945	0.8123	0.5601		0.5652	0.9316		0.7591
										0.7779	1.1082	0.4765		0.4225	1.3323		1.3017
										0.9634	1.4497	0.553		0.4548	0.9519		0.7237
										0.4631	0.9974	0.5342		0.6556	0.9703		0.8505
										0.8263	0.948	0.5623		0.9007	0.6776		0.8485
										0.4969	0.8387	0.5709		0.5422	0.8299		1.6124
										0.867	1.9171	0.4889		0.6918	0.8784		1.0085
										0.7069	0.689	0.5082		0.5612	1.3478		0.869
										0.8809	1.2544	0.6325		0.4696	0.7686		1.1799
										0.4797	0.9675	0.4956		0.5663	0.9272		1.548
										0.5994	1.0217	0.513		0.4888	0.6905		1.3754
										0.528	1.087	0.7648		0.5724	0.5317		0.9264
										0.6183	1.4916	0.7202		0.5189	0.605		0.9328
										0.8858	1.8593	0.4944		0.763	1.0943		1.3143
										0.5221	0.7873	0.5626		0.6983	1.1969		0.9419
										0.7765	2.0235	0.5203		0.5661	0.7801		0.9796
										0.4542	0.7553	0.5129		0.9938	0.6263		1.391
										0.8881	1.6112	0.5683		0.8909	0.7576		1.1278
										0.5908	0.7192	0.4876		0.469	0.7137		0.791
										0.6832	1.8203	0.5077		0.6588	0.5976		1.4942
										0.8156	2.1326	0.5872		0.7425	1.246		0.99
										1.1418	1.0861	0.5164		0.5736	0.9019		1.1047
										0.7479	1.9216	0.5034		0.583	0.9708		0.9288
										1.4608	0.6873	0.5066		1.0387	0.8743		0.921
										1.5774	1.1458	0.4483		0.6428	0.9078		1.5079
										1.4048	1.0737	0.5209		0.6706	0.8738		0.8631
										1.2551	2.0689	0.5653		0.7516	0.7011		1.1158
										1.8185	1.208	0.5495		0.9869	1.1071		1.1483
										1.6154	0.9026	0.449		0.4683	0.6914		0.7495
										0.6896	0.8526	0.5397		0.5471	0.7812		1.4161
										1.6276	1.6961	0.559		0.461	0.6546		0.9047
										1.0764	1.6029	0.4735		0.5824	0.9094		1.2577
										1.448	1.4195	0.5181		0.5679	0.7424		1.0354
										1.3031	1.7066	0.4903		0.606	0.7614		0.7536
										1.1986	0.8772	0.5741		0.4627	0.7191		1.0669
										1.0205	1.1146	0.5784		0.4717	0.9021		0.6433
										1.628	1.4635	0.5616		0.4809	0.9316		0.6626
										0.6681	1.0772	0.4938		0.5786	0.7898		0.782
										1.2125	1.25	0.518		0.4725	0.9731		0.6749
										1.5786	1.6783	0.7913		0.5266	0.6682		0.6592
										1.3951	0.9355	0.7768		0.7954	0.7449		0.7516
										0.5101	1.2339	0.6655		0.5453	1.1966		0.6338
										1.6362	1.0485	0.6666		0.6043	0.7319		1.1104
										1.5944	1.324	0.6792		0.748	1.1082		0.818
										1.1905	1.2938	0.5812		0.5804	0.8789		0.729
										0.6057	1.5632	0.6685		0.5624	0.9943		0.8107
										1.67	1.1931	0.5124		0.4795	0.8163		0.7799
										1.1126	1.501	0.726		0.5429	0.9107		0.6045
										1.595	0.9419	0.783		0.5242	1.0429		0.775
										1.1225	1.2369	0.7372		0.7029	0.8269		0.6139
										2.5014	1.0472	0.8551		0.4997	0.6941		0.6095
										0.4601	2.2522	0.8003		0.5791	0.8151		0.8123
										1.2193	2.0408	1.024		0.4904	0.9613		0.629
										3.0433	0.8518	0.9102		0.6345	0.6314		1.5383
										0.9862	0.8406	0.7679		0.7706	1.2604		0.5969
										0.5985	1.6986	0.9805		0.7253	0.9981		0.5949
										0.5517	0.8039	0.6619		0.4722	0.7661		0.6721
										1.5	0.8927	0.9506		0.6179	0.7808		0.6591
										0.6554	0.884	0.5774		0.7564	0.6017		0.706
										0.8414	0.7818	0.6747		0.6833	0.7459		0.8378
										0.9333	0.782	0.9391		0.5752	0.98		0.6868
										0.9761	0.6972	0.9007		0.6981	1.1074		0.7305
										0.6627	0.8016	0.7671		0.554	0.93		0.7317
										0.6505	1.0825	0.6166		0.4948	0.9835		0.5952
										0.7625	0.989	0.887		0.5971	1.3462		0.8573
										1.0511	0.7261	1.0712		0.6078	1.058		0.7255
										0.7148	0.8833	0.9551		0.7358	0.8067		0.6215
										0.8049	0.7581	0.7748		0.5207	1.164		0.7046
										0.9219	0.8694	0.678		0.5528	0.9804		0.6913
										0.5912	1.1967	1.1015		0.529	0.6628		0.6781
										0.625	0.9592	0.8039		0.541	0.8186		0.717
										1.3135	0.9596	1.2502		0.4878	0.6069		1.1326
										1.1075	1.4345	0.7871		0.5186	0.9856		0.9457
										1.1055	0.9605	1.149		0.5638	1.0144		0.6126
										0.9978	1.1911	0.7959		0.5749	0.7376		0.9917
										0.574	1.0038	0.905		0.5293	1.0535		1.0903
										0.8706	0.9132	0.8677		0.5629	0.7041		0.9259
										0.517	0.6603	0.7081		0.5388	0.7466		0.5557
										1.3959	0.8832	0.984		0.7445	0.7915		0.5565
										1.0222	1.3745	1.3774		0.5838	1.0601		0.9206
										0.9185	0.8602	1.1776		0.6155	0.5724		0.8379
										0.5343	1.1018	1.0329		0.86	0.7377		0.6593
										0.7895	0.6346	0.8141		0.7998	0.6686		0.6906
										0.6007	0.6844	1.3788		0.7456	0.7871		0.8066
										1.0255	0.7382	0.7792		0.6356	0.5553		0.7651
										0.6176	1.6573	0.9382		0.6447	1.0359		0.9384
										0.8682	1.885	1.0049		0.7014	1.068		0.9695
										0.7647	1.4228	1.0612		0.7049	0.5082		0.6581
										0.7789	1.13	0.9578		0.5829	0.8274		0.5887
										0.9457	1.3188	1.1503		0.4441	1.0767		0.8224
										0.5806	1.9263	1.1258		0.6575	0.681		0.707
										0.6204	0.6902	0.9712		0.572	0.6312		0.8142
										1.0949	1.1871	0.7875		0.5455	0.9156		1.2186
										1.0808	0.6188	0.8872		0.561	0.8573		0.6743
										0.4704	1.127	0.8289		0.6694	0.9193		0.9469
										0.8629	1.1011	1.0752		0.7735	0.8434		0.7073
										1.1535	1.478	0.9952		0.4642	0.8532		0.7351
										0.9564	1.1253	0.8982		0.4543	0.5766		0.7584
										0.8586	1.3874	0.5875		0.8809	1.0432		0.7598
										0.9427	1.9985	1.0063		0.4852	0.6395		0.8361
										0.7732	1.3043	0.5219		0.5211	1.4142		0.6515
										0.7178	1.5675	1.0183		0.5164	0.9801		0.7682
										0.8849	1.2025	0.9538		0.9526	0.4717		0.6855
										1.7292	0.8762	0.8666		0.5776	1.1285		0.5697
										0.9105	0.8095	0.875		0.551	0.6232		0.5924
										1.0755	0.8304	0.4701		0.5382	0.8037		0.912
										1.4491	1.4384	0.8296		0.6296	0.7842		0.8667
										1.2542	0.7579	0.762		0.5585	1.3353		0.7603
										2.066	0.6031	0.8562		0.5931	1.0611		0.6034
										1.2004	0.9645	0.8999		0.6483	1.1343		0.7709
										1.1615	1.1664	0.5379		0.4464	1.3645		0.6218
										0.6341	0.9659	0.688		0.6469	1.1328		0.8499
										2.2439	0.9605	0.9178		0.6526	1.0051		0.5522
										0.7289	0.9941	0.5409		0.5034	1.0034		1.0936
										0.915	1.1112	0.8492		0.5302	1.4509		0.8607
										1.2888	1.4393	0.7822		0.5706	0.8404		1.2355
										1.7608	1.3566	0.8433		0.6548	0.7097		0.6145
										1.8063	1.4181	0.8467		0.5229	0.9084		0.9297
										2.8753	0.9174	0.9281		0.5986	1.2802		1.0833
										1.6233	1.4501	0.8925		0.6571	0.7508		1.1669
										0.553	1.9407	0.6188		0.5524	1.1779		1.4847
										0.5988	1.0405	0.9629		0.5594	0.5889		1.0371
										2.1137	1.6399	0.5471		0.687	1.3395		1.8184
										0.8038	0.8071	0.7005		0.6564	0.672		0.8589
										1.5457	1.1943	0.7771		0.7217	1.2291		0.9242
										1.0723	1.0682	0.7534		0.6811	0.9638		1.315
										0.8556	1.1189	0.4959		0.5414	0.7595		1.029
										0.707	1.135	0.5534		0.4652	0.5252		1.0764
										0.6655	1.1097	0.6959		0.5284	1.962		0.9493
										0.6561	1.741	0.6775		0.4582	1.4887		0.5831
										0.922	1.0277	0.6366		0.4979	0.5411		1.1706
										0.6275	1.8384	0.6076		0.5783	0.8587		1.1856
										0.8929	0.9677	0.5086		0.473	0.6947		1.3406
										0.6955	1.2443	0.5907		0.4581	0.8723		1.0735
										0.965	1.6419	0.7471		0.5496	0.5592		0.9444
										0.8717	0.6716	0.6801		0.8709	1.0233		1.5838
										0.6105	1.4864	0.6889		0.6258	0.9175		0.8197
										1.3126	1.6582	0.6328		0.5639	0.8906		0.9778
										1.8437	1.05	0.486		0.4535	1.0408		1.0351
										0.5381	0.6692	0.5021		0.6175	1.2833		0.5772
										1.5491	0.747	0.5896		0.6846	1.1266		0.9836
										1.2772	0.8247	0.4989		0.5463	1.0695		1.2089
										1.1936	0.8521	0.4605		0.5176	0.5873		0.7533
										2.4207	1.7401	0.5713		0.6548	0.5251		1.1919
										1.9268	1.157	0.495		0.688	0.6866		1.1
										0.9901	0.8155	0.4719		0.5018	0.928		0.7286
										1.6375	1.5383	0.5775		0.5049	0.96		1.9137
										0.5952	0.6913	0.559		0.5564	1.0313		0.9634
										1.7387	0.9101	0.6882		0.5842	1.0404		1.1548
										1.1159	1.0171	0.4993		0.6104	0.6709		1.3272
										1.6929	1.5273	0.4905		0.5811	1.0836		0.6689
										1.7964	1.1136	0.5334		0.4611	0.9		1.3381
										0.4999	0.8778	0.5942		0.483	0.7315		0.7395
										0.5039	0.8837	0.7232		0.7242	0.8193		1.8351
										0.5237	1.04	0.5018		0.5185	0.7714		0.8134
										0.6315	1.4275	0.5364		0.6704	0.7984		1.2301
										0.5008	0.958	0.6674		0.7738	0.8468		1.0639
										0.4551	1.1212	0.5678		0.5556	0.7097		1.1028
										0.5457	0.7549	0.5398		0.8231	1.0888		1.0754
										0.5882	0.978	0.7238		0.7606	0.7045		1.8702
										0.5738	1.6169	0.5859		0.5176	0.753		1.5464
										0.4916	1.6773	0.6876		0.6306	0.4894		1.7671
										0.4631	0.9834	0.5592		0.4701	0.6422		1.3607
										0.4711	1.6789	0.553		0.6296	1.2125		1.5379
										0.5067	1.852	0.5054		0.6816	1.0089		1.1465
										0.4955	1.0237	0.5881		0.753	0.6218		1.3263
										0.5536	1.2672	0.517		0.8591	0.7126		0.9544
										0.5148	1.151	0.6347		0.5511	1.208		1.5236
										0.5792	1.4475	0.4977		0.4432	1.0789		0.7427
										1.0142	1.3173	0.5862		0.6811	1.0351		1.1261
										0.8551	0.9733	0.4729		0.5213	0.8297		0.6684
										1.1097	0.9011	0.5561		0.4871	0.7372		1.9144
										0.9595	1.1967	0.5717		0.4982	0.9448		1.0991
										1.7895	1.9087	0.5834		0.5673	1.3232		1.4658
										0.8522	1.7046	0.5989		0.4899	0.7889		0.6828
										1.0893	1.147	0.666		0.5791	1.0084		2.02
										0.6479	1.8182	0.5314		0.7124	1.6136		1.6965
										0.8337	0.8856	0.5142		0.5559	1.0937		0.825
										1.1087	1.4751	0.5871		0.6271	0.7675		0.7113
										1.0843	0.8274	0.4748		0.602	1.0844		0.6649
										0.797	1.6346	0.5045		0.4999	0.7637		1.5036
										1.3439	2.1259	0.5154		0.6442	0.6995		1.4746
										0.6252	1.7351	0.562		0.5868	0.6455		1.2131
										0.7248	2.2155	0.5094		0.4724	0.6607		1.4046
										1.1141	0.9089	0.5395		0.5884	0.727		1.0439
										1.7734	1.1895	0.5646		0.4845	0.6065		1.5101
										0.8277	0.8195	0.5492		0.618	0.7114		1.4766
										1.5157	1.1955	0.6084		0.5286	0.8479		0.9397
										0.9687	1.1617	0.5269		0.5829	0.7205		1.1631
										0.8029	2.1494	0.4847		0.713	1.0774		0.6285
										0.8961	1.4982	0.5423		0.579	1.0775		1.2492
										0.6969	0.8974	0.5688		0.5235	0.6807		0.9411
										1.554	1.5032	0.5595		0.5201	0.7758		1.8913
										0.8843	0.8802	0.5907		0.6885	1.2159		1.1943
										0.4938	1.0157	0.6515		0.629	1.1522		0.9262
										1.6935	0.9623	0.9795		0.6497	0.9376		1.1605
										0.8299	0.7422	0.6982		0.6028	0.9977		1.1847
										1.1568	0.8613	0.4846		0.5101	0.9406		1.2795
										1.5833	1.1253	0.4593		0.5788	0.8811		0.7255
										0.4913	0.7648	0.5843		0.5717	0.9975		1.4758
										1.7356	2.196	0.4726		0.564	1.0371		1.3519
										0.6713	1.889	0.4802		0.6193	0.8563		0.6854
										0.9616	1.2033	0.5047		0.611	0.6989		0.8819
										1.2737	0.8839	0.4666		0.5298	0.7722		1.0477
										1.5078	1.05	0.4828		0.5365	0.599		1.0069
										0.8089	0.777	0.5286		0.423	1.0207		0.9751
										1.0405	1.7897	0.5068		0.4612	1.5917		0.782
										1.0195	1.8207	0.555		0.6406	1.02		0.6938
										0.7757	1.6967	0.6647		0.5479	1.3205		1.0503
										0.7844	2.2054	0.5962		0.6106	1.7685		0.996
										0.6871	0.8719	0.5489		0.4659	1.1153		0.7585
										0.8854	1.1356	0.4599		0.4167	1.0998		0.79
										0.6692	1.0951	0.547		0.6736	1.2256		1.0964
										0.9319	0.4534	0.6323		0.6635	0.6158		0.7765
										1.3636	1.4628	0.587		0.7603	0.7704		0.876
										0.8128	1.953	0.5824		0.5367	1.3132		0.7018
										0.8039	2.1612	0.5517		0.5425	1.1274		0.7796
										1.2725	1.397	0.6602		0.5531	0.6059		0.6968
										0.8206	0.904	0.7467		0.4571	0.9018		0.8599
										0.721	1.4402	0.572		0.5473	1.0263		0.6305
										0.7689	1.36	0.5696		0.5865	0.6183		0.8999
										0.592	1.0575	0.6031		0.4985	0.694		1.1065
										0.5882	0.5822	0.6225		0.6258	0.741		0.9029
										0.8814	1.669	0.5828		0.4606	0.682		0.7815
										1.0477	1.1533	0.5673		0.5237	0.7651		0.7591
										0.5362	1.6942	0.5452		0.4535	0.7209		0.7085
										0.601	1.1136	0.6103		0.7676	0.8902		0.8499
										1.7152	0.7729	0.5996		0.8236	0.5838		0.8168
										1.5621	1.2034	0.6045		0.5295	0.8632		0.9332
										1.4654	0.8199	0.7995		0.7498	0.7329		0.7492
										1.2901	0.6796	0.5099		0.5675	0.6266		1.0136
										1.4167	0.9799	0.5337		0.7334	0.6992		0.7522
										1.0453	1.1466	0.616		0.4605	0.8103		0.8518
										0.7209	1.1026	0.617		0.5024	0.6452		0.8615
										0.8565	1.4042	0.7704		0.5178	0.7251		0.8665
										0.8841	0.8814	0.493		0.5256	0.6756		0.7815
										1.1854	0.7876	0.5576		0.7452	0.6177		0.7989
										1.2447	1.2611	0.5591		0.516	0.7936		0.6812
										0.833	0.8663	0.5424		0.6285	0.6105		0.8241
										1.301	0.8702	0.6324		0.5813	0.9058		1.0175
										0.8742	0.9006	0.5451		0.5103	0.835		1.4424
										0.5018	1.1343	0.643		0.6116	0.8492		1.1375
										0.4477	0.8517	0.4953		0.5177	0.9912		1.036
										0.4919	0.7781	0.5294		0.5532	0.5659		1.3559
										0.4649	0.8413	0.5536		0.4987	1.0653		0.7415
										0.499	0.6151	0.6015		0.5587	0.9681		0.7396
										0.4847	0.6399	0.7217		0.5369	1.0519		0.7609
										0.6017	1.0197	0.7345		0.5002	0.5107		1.2769
										0.56	0.7923	0.5304		0.6197	0.6696		0.7845
										0.4949	0.6292	0.5265		0.4493	1.3512		1.0361
										0.5838	1.1497	0.6803		0.7144	0.6175		0.9219
										0.641	0.9015	0.5086		0.8119	1.0522		0.984
										0.4853	0.9868	0.5278		0.5266	0.7706		0.7534
										0.4719	1.2734	0.5225		0.498	1.0567		0.8363
										0.4348	1.2113	0.6181		0.417	0.9027		0.8366
										0.6246	1.4804	0.7138		0.5373	1.0002		1.11
										0.5404	1.2967	0.6199		0.5749	0.9955		0.7149
										0.4603	0.9698	0.5236		0.5528	0.6573		0.8572
										0.4688	1.1478	0.6395		0.4354	1.6399		0.8649
										0.5501	0.984	0.6433		0.7703	1.8636		0.8464
										0.4707	0.7139	0.4695		0.5468	0.4974		1.0078
										0.6674	1.2664	0.6046		0.4631	0.6946		0.5963
										0.4786	0.7748	0.6685		0.5059	1.5728		0.6419
										0.4726	1.2007	0.74		0.4085	0.5248		0.61
										0.59	1.1526	0.5959		0.5376	0.531		1.0014
										0.4725	1.1472	0.5643		0.7096	1.031		0.8588
										0.5236	0.9107	0.6589		0.5494	0.8967		0.7568
										0.535	0.8471	0.5781		0.7624	0.9174		0.6804
										0.5311	0.9458	0.4819		0.607	0.7963		0.8745
										0.5006	0.8312	0.6037		0.5918	1.0981		0.9281
										0.6752	1.1519	0.573		0.4943	0.5933		0.7217
										0.6165	0.6963	0.6104		0.8928	0.6949		0.7764
										0.6465	1.4747	0.4888		0.6969	0.6261		0.6439
										0.6211	2.0805	0.6505		0.8256	1.3976		0.6306
										0.6842	0.7093	0.5052		0.5498	0.7741		0.8968
										0.6357	1.0536	0.4815		0.4497	0.5393		1.0268
										0.6408	1.2534	0.5062		0.7643	0.9119		0.6793
										0.5409	0.9567	0.4689		0.645	1.0708		0.805
										0.7137	1.3709	0.5111		0.793	0.5722		1.1005
										0.5341	1.9771	0.4564		0.8274	0.586		0.6698
										0.5093	0.7805	0.5425		0.5717	0.7115		1.1829
										0.6478	0.8806	0.5948		0.748	0.7079		0.9485
										0.73	1.5645	0.5005		0.5904	0.8126		1.4283
										0.5455	1.1977	0.5476		0.612	0.563		1.0984
										0.6863	1.7492	0.4638		0.4998	0.9119		1.0312
										0.6897	1.6252	0.497		0.5914	0.8084		0.8554
										0.6633	1.6506	0.582		0.5942	0.7157		0.8245
										0.4739	1.4516	0.5216		0.9423	0.618		0.52
										0.711	1.3114	0.7164		0.9913	1.2777		0.7156
										0.7497	1.443	0.564		0.7745	1.0597		0.6802
										0.7012	1.572	0.533		1.281	1.1057		0.8562
										0.6004	1.2469	0.6041		0.5388	0.8321		1.1924
										0.7126	1.8829	0.6042		1.2541	1.1453		0.7777
										0.5039	1.4307	0.5693		0.508	1.149		0.7779
										0.5633	0.6565	0.5029		0.5279	1.676		0.7448
										0.5473	0.9292	0.4995		0.5564	0.7774		1.075
										0.6682	1.0741	0.4686		0.5254	1.6105		1.2277
										0.519	0.9092	0.5063		0.5206	0.7307		0.7748
										0.5856	2.1989	0.5757		0.515	1.122		1.2938
										0.5386	0.9626	0.5901		0.6937	1.033		1.0673
										0.6228	1.1104	0.5107		0.4799	0.8298		1.2075
										0.6639	0.7668	0.5363		0.4041	0.6367		1.1236
										0.524	1.5075	0.5637		0.4238	1.065		1.1524
										1.1752	1.9275	0.57		0.8647	1.2641		1.1411
										2.3758	0.8569	0.5069		0.4695	1.1596		0.7264
										1.7888	2.0734	0.5904		0.7091	1.1241		0.7927
										1.123	1.116	0.574		0.6867	0.5984		0.824
										0.5262	1.0323	0.5593		0.6715	0.5937		1.2964
										0.9496	0.8463	0.5645		0.5685	1.2183		1.3383
										0.5132	0.6804	0.584		0.6811	0.7948		0.8533
										0.7582	1.0486	0.6175		0.783	0.7767		1.1958
										0.6794	0.6658	0.5272		0.5562	0.6761		1.341
										0.827	1.0351	0.5514		0.8395	0.6943		1.3878
										0.848	1.013	0.6294		0.481	0.934		0.9813
										1.1368	0.8603	0.535		0.572	1.1754		0.848
										0.7485	0.834	0.5		0.55	1.4239		0.7688
										1.0963	0.6001	0.4806		0.4926	1.427		0.5985
										0.6741	0.5876	0.4987		0.5094	1.0094		0.7523
										1.8395	0.571	0.5114		0.5776	0.8349		0.6616
										0.6677	0.7045	0.5341		0.5048	0.8888		0.8364
										0.9241	1.1382	0.4752		0.6189	0.799		0.6619
										0.829	0.6421	0.6205		0.3837	0.8509		0.7762
										0.9516	0.9859	0.6005		0.8043	0.9613		0.6743
										1.9734	0.6043	0.5351		0.3984	1.3642		0.5461
										1.6256	0.5947	0.502		0.4748	1.0159		0.7932
										2.061	0.705	0.5477		0.7081	1.0664		0.7812
										1.1424	0.6258	0.9177		0.5066	0.9702		0.8099
										0.8974	0.7696	1.085		0.4946	1.3469		0.6391
										0.8875	0.625	0.465		0.5899	1.1477		0.5398
										0.6452	0.8553	0.4741		0.5251	0.7692		0.7909
										0.5786	0.9006	0.5352		0.4464	0.6654		1.2228
										0.9187	1.857	0.4982		0.5407	0.7159		0.7184
										1.3672	1.7739	0.5969		0.6478	0.7477		0.9923
										0.8908	0.8914	0.5229		0.6049	0.7094		0.7984
										1.2929	2.6114	0.5933		0.4992	0.7526		0.7971
										2.2968	2.1404	0.4815		1.0184	0.7483		1.04
										1.3675	1.7812	0.6617		0.776	0.5697		1.0332
										0.5209	1.5382	0.5092		0.8778	1.1217		0.7838
										1.8316	1.0006	0.6042		1.1125	0.8362		0.7807
										1.0409	0.9925	0.5847		0.4942	1.0117		1.1583
										0.6304	1.4446	0.6504		0.9059	0.7993		1.2872
										1.9167	1.323	0.5589		1.0104	0.6806		1.5392
										0.5545	1.5064	0.522		0.4376	0.608		0.738
										1.0916	1.0527	0.6807		0.8748	0.5374		0.7103
										0.6834	1.1435	0.636		0.6384	0.7157		0.8222
										1.0138	1.3222	0.5698		0.4668	0.7149		0.9171
										1.7539	1.5594	0.5281		0.5169	0.6746		0.8282
										0.6052	0.8926	0.681		0.5336	0.8226		0.6608
										1.4447	0.8047	0.5826		0.4974	1.1054		0.7023
										0.7142	1.4302	0.7209		0.4938	1.034		1.4422
										0.4786	1.2765	0.7196		0.5849	0.6364		0.8365
										1.5307	1.2926	0.6688		0.5346	0.6371		1.3734
										0.4887	0.8323	0.472		0.6264	0.8056		1.2823
										1.1775	0.709	0.6959		0.489	0.6444		0.8976
										1.1743	2.2533	0.5973		0.4917	0.5998		0.6321
										0.5701	0.9175	0.5052		0.7519	1.0957		0.8125
										0.6272	0.9651	0.6153		0.7325	0.7702		0.8745
										0.7696	0.7673	0.6994		0.8021	1.3473		0.893
										1.76	1.4871	0.7645		0.645	0.7525		0.6136
										1.3241	1.2254	0.5814		1.0252	0.838		0.7701
										1.1597	1.4004	0.6313		0.9179	0.7379		1.0094
										1.0818	0.8405	0.6421		0.8909	0.961		0.7332
										1.3226	1.4628	0.6294		0.6051	0.7566		0.8915
										0.8939	1.7933	0.5834		0.5356	0.6212		0.7343
										0.8079	1.2259	0.5618		0.8526	0.5869		0.932
										1.6607	1.9463	0.5231		0.4767	0.6081		0.6605
										1.4427	0.9481	0.57		0.6575	0.6749		0.5799
										1.3679	1.5064	0.5595		0.5969	0.538		0.746
										0.954	0.8268	0.5503		0.7925	1.0957		0.7623
										0.7467	1.7609	0.4663		0.5024	0.7451		1.0096
										0.4886	0.6504	0.5156		0.8113	0.7238		0.7376
										0.5932	1.5354	0.5029		1.0468	0.6659		0.8108
										1.0252	0.6816	0.5942		0.8217	0.4938		0.728
										1.3409	0.7085	0.5314		0.424	0.7892		0.9533
										0.5624	0.739	0.5235		1.0826	1.0426		0.785
										3.2767	0.8219	0.5494		0.4677	0.6699		0.9469
										1.27	1.1488	0.5621		0.5659	0.7722		0.6499
										1.6437	1.5048	0.5033		0.5177	0.6463		0.6911
										0.6623	0.6584	0.5174		0.5535	0.6986		0.6507
										0.5528	0.8329	0.5143		0.6548	0.6099		0.9547
										0.6013	1.3173	0.5129		0.4325	0.8525		0.8417
										1.1949	0.8537	0.5428		0.8467	0.5308		0.6697
										0.5304	1.0894	0.5978		0.6767	1.5409		1.0111
										0.5872	0.9068	0.531		0.4968	1.4071		1.2358
										0.5594	1.0261	0.5561		0.5662	1.2034		0.953
										1.8737	1.0836	0.6069		0.4097	0.771		0.6919
										3.0579	0.7855	0.5727		0.5736	0.7334		0.8822
										0.6455	1.3707	0.6085		0.631	0.4759		1.12
										0.5074	0.9138	0.6052		0.7661	1.8657		0.9757
										0.4618	0.9122	0.5837		0.5934	0.7677		1.1725
										0.6403	0.9	0.6634		0.5041	0.8757		1.0661
										2.425	1.1405	0.5855		0.8051	0.8467		1.3355
										0.582	0.7493	0.5303		0.5591	0.8412		0.6296
										0.4882	0.8564	0.5717		0.6572	0.9595		1.1383
										0.6967	0.6973	0.5189		0.59	0.6506		0.8276
										0.4583	0.9341	0.5924		0.6003	0.8135		1.3216
										0.5994	1.1842	0.5496		0.5862	0.9174		1.0895
										1.7084	1.0517	0.505		0.4575	0.8283		1.0238
										0.5566	2.2025	0.5264		0.4901	0.9492		0.7739
										0.5554	0.7165	0.5784		0.4717	0.8114		1.011
										2.6182	1	0.499		0.5123	0.9159		1.5035
										0.5787	1.1704	0.5062		0.4871	1.0577		0.723
										0.8591	2.0172	0.5276		0.4978	0.9437		0.987
										0.5168	0.9529	0.6528		0.5606	0.7866		1.0255
										0.8462	1.0546	0.4644		0.478	1.3093		0.8362
										2.9616	0.6896	0.521		0.562	0.7953		1.4391
										1.3609	1.118	0.5382		0.801	0.5914		0.694
										0.7572	1.5291	0.4652		0.6188	1.2475		0.6109
										0.5106	1.0574	0.6138		0.5192	1.2338		0.8608
										0.6116	1.6476	0.5653		0.4711	1.2183		0.6798
										0.4559	1.6715	0.5159		0.5363	1.2579		0.7
										0.5859	0.9028	0.572		0.7318	1.3		0.7521
										0.9289	1.1168	0.5386		0.7649	1.1208		0.6373
										0.5536	1.0312	0.5298		0.582	1.4798		0.9357
										0.5298	2.1729	0.5509		0.4841	1.1715		0.9824
										0.6065	1.3828	0.4948		0.4994	0.8609		1.1968
										0.5021	1.8719	0.5522		0.4403	0.8831		0.838
										0.5043	1.4193	0.495		0.6837	0.7585		0.5392
										3.0105	1.1611	0.491		0.8402	1.0261		1.0303
										1.9837	1.0595	0.504		0.7528	0.8235		0.7796
										1.9206	1.2888	0.4995		0.5778	1.6139		0.8556
										1.8524	0.5934	0.4645		0.4565	0.9131		1.124
										0.8922	0.9084	0.5722		0.6434	1.1886		0.8412
										0.6196	2.2185	0.4772		0.5699	0.8589		0.9929
										0.6727	1.2584	0.5325		0.5556	0.5955		0.6814
										0.5395	1.7433	0.5439		0.8684	0.7951		0.5836
										0.4882	1.2269	0.6077		0.5931	0.9646		0.6803
										1.1072	1.475	0.5991		0.4975	0.8537		0.5867
										0.6134	1.5755	0.583		0.6532	0.9072		0.5949
										1.9086	0.6247	0.5333		0.639	0.7608		0.6997
										0.5153	1.814	0.5321		0.6325	0.7092		0.5412
										2.6662	1.039	0.5246		0.488	0.5306		0.6573
										0.4913	1.3835	0.5998		0.6309	0.7506		0.5988
										0.4939	0.6369	0.565		0.5728	0.6752		0.6115
										0.551	1.9362	0.5535		0.5691	0.6361		0.7259
										0.628	0.9816	0.5174		0.5891	0.705		0.8236
										0.5492	0.7076	0.6098		0.581	0.787		0.7414
										0.9273	1.8977	0.5443		0.6652	0.8494		0.7468
										1.0095	0.9678	0.8024		0.9164	0.643		0.7993
										1.1228	0.8148	0.5724		0.5404	0.6635		0.7411
										0.6531	1.7057	0.622		0.5912	0.6969		0.7387
										0.7155	1.0428	0.5673		0.5536	0.6286		0.706
										2.2899	1.0856	0.5571		0.7482	1.3805		0.7723
										0.7969	1.1199	0.4759		0.5553	0.8463		0.5703
										2.5022	1.0916	0.5268		0.5145	0.5998		0.5629
										0.5998	1.7652	0.5064		0.717	0.6862		0.7304
										0.6115	1.2695	0.5054		0.596	0.7341		0.7131
										0.6186	1.1774	0.4914		0.5733	1.1799		0.9478
										0.7089	0.8265	0.4957		0.6576	1.5119		0.5456
										1.09	0.9243	0.6446		0.5519	1.3713		0.7298
										1.6929	1.9855	0.4856		0.5006	0.6377		1.0709
										1.3911	0.8837	0.6135		0.5225	1.5482		0.6912
										1.5922	0.7242	0.6064		0.4549	0.7073		0.5231
										0.5573	1.0124	0.6576		0.4957	1.1875		0.6323
										0.6354	0.7072	0.6444		0.597	0.6997		0.9424
										0.6549	0.8025	0.7343		0.5656	1.159		0.6326
										0.4871	1.0316	0.609		0.5012	0.6377		0.5259
										1.5471	0.651	0.5802		0.4949	0.6608		0.6948
										1.524	0.9686	0.5542		0.6667	0.5886		0.7753
										0.9566	1.4301	0.5539		0.4746	0.8724		0.9491
										0.7771	1.1284	0.6525		0.5466	0.9943		0.824
										1.1008	1.2074	0.7207		0.548	1.074		0.7212
										0.9726	0.8253	0.4973		0.6051	1.8946		1.2028
										0.8192	1.2967	0.4979		0.5585	0.8061		0.83
										0.8676	1.5884	0.6198		0.5477	1.2951		1.3968
										0.7542	0.604	0.7673		1.112	0.5943		0.7983
										1.1319	1.0082	0.6486		0.4799	0.5215		0.8451
										0.9346	0.8429	0.6403		0.5209	0.6812		0.6832
										0.7749	0.9918	0.8119		0.5394	1.0203		0.8197
										1.0181	1.6157	0.5621		0.4519	1.0655		0.9683
										0.7141	0.7012	0.651		0.5078	0.6823		1.1513
										0.7864	1.2214	0.5712		0.6169	1.0472		0.8182
										0.9076	0.6351	0.7224		0.5727	1.4389		1.2234
										0.8113	0.8684	0.5073		0.495	0.8107		0.7147
										1.3213	0.7461	1.2146		0.6254	0.9633		0.5957
										1.23	1.2174	0.7276		0.5759	0.8618		1.2982
										0.7051	1.4853	0.5958		0.5601	0.5949		0.8689
										1.2079	0.9612	0.5678		0.5129	1.1437		0.673
										0.7513	1.5905	0.6467		0.531	0.8111		0.6668
										1.0044	1.5183	0.6895		0.4716	0.7351		0.6497
										0.6654	1.1168	0.7106		0.5347	0.664		0.618
										0.6407	0.8886	0.5851		0.8369	0.7609		0.6376
										0.7604	2.1446	0.5492		0.5877	0.6866		0.5904
										1.0267	0.5838	0.6005		0.7159	0.7394		1.4517
										1.0035	1.29	0.5378		0.8068	0.7845		1.1107
										1.3096	1.3363	0.5652		0.7523	0.7096		1.0491
										1.5352	1.687	0.64		0.8105	0.6678		0.7018
										0.9778	1.2318	0.6016		0.8086	0.7307		0.6742
										1.3223	1.2854	0.5717		0.7323	0.6165		0.6591
										1.708	1.039	0.6464		0.7276	0.6355		0.7661
										1.5624	1.656	0.9104		0.575	0.8618		0.655
										1.5122	1.9708	0.733		0.5751	0.6468		0.8484
										0.9172	2.2164	0.7253		0.5463	0.5592		1.0504
										1.1956	0.7426	0.6753		0.5388	0.527		0.6236
										0.8712	1.492	0.5301		0.7069	0.7423		1.1719
										1.8527	1.1373	0.536		0.6858	0.5286		0.7522
										0.7128	1.4369	0.6152		0.7724	1.0994		0.7571
										0.4597	0.8368	0.7168		0.6397	1.2411		0.5774
										0.4871	0.8918	0.8615		0.773	0.6427		0.6923
										0.5157	1.2065	0.783		0.7828	0.9957		1.1398
										0.4797	1.6736	0.5842		0.622	1.7858		0.9047
										0.5912	2.0606	0.5561		0.7151	0.8406		0.8936
										0.8156	0.6991	0.5624		0.732	1.0024		0.815
										0.5061	0.9081	0.5845		0.5604	0.5976		0.767
										1.3127	2.2697	0.5548		0.5438	0.7153		0.7939
										0.4971	1.3562	1.0704		0.7765	0.9108		0.7121
										1.0986	1.2496	0.7837		1.0962	0.7046		0.687
										0.5552	0.9939	0.8906		0.4825	0.9087		0.8167
										0.7823	2.1343	0.7775		0.6206	0.9582		0.6718
										0.4345	1.9435	0.8066		3.0713	1.0305		0.6005
										0.5622	1.6104	0.5794		0.4785	0.6629		0.5867
										0.5125	1.4574	0.4971		0.4521	0.7283		0.7619
										0.4606	1.7457	0.6086		0.4879	0.803		0.614
[truncated: 8,728 more rows]

## Sheet: Figure 10
Figure 10c
	siRAD23B		siPSME3
[truncated: 25 more rows]

## Sheet: Supplementary Figure 1
Supplementary Figure 1e
[truncated: 26 more rows]

[truncated: 7 more sheets: Supplementary Figure 2, Supplementary Figure 4, Supplementary figure 5, Supplementary figure 7, Supplementary figure 8, Supplementary figure 9, Supplementary figure 10]
